# Supplementary material for: Long-term Temporal Stability of Peripheral Blood DNA Methylation Profiles in Patients With Inflammatory Bowel Disease
Source: Cell Mol Gastroenterol Hepatol. 2022 Dec 27;15(4):869–85. doi: 10.1016/j.jcmgh.2022.12.011 (PMC9972576; doi:10.1016/j.jcmgh.2022.12.011)
Supplement: Supplementary Table 1 [file mmc1.xlsx]

## Sheet: Sheet1
Row.names	Q	mu	mu_var	Z	Z_pval	Z_pBH	Z_pBonf	chr	pos	GencodeBasicV12_NAME	comparison in meta-analysis Joustra et al	modality	ICC	ICC_lbound	ICC_ubound	ICC_fvalue	ICC_pvalue	ICC_padj	DM	DM_CI95_lbound	DM_CI95_ubound	AveM	DM_tstat	DM_pvalue	DM_padj	DM_B	DM_var	DM_tstat_right	TOST_pvalue	TOST_padj	Significance	Type.x	ICC_class
cg01526748	1.30106	0.601977	0.0118979	5.51879	3.41333e-08	7.13903e-05	0.0142067	chr3	191930926		CD vs HC	Methylation	0.913372	0.848729	0.951121	22.0872	1.76704e-19	4.27822e-18	0.00612479	-0.0141417	0.0263913	0.641934	0.600191	0.549849	0.72737	-7.86026	0.00413389	0.37718	0.646548	1	ICC	Predicted GV	Excellent
cg07839457	3.6977	-0.930692	0.0228925	-6.1512	7.6901e-10	3.81461e-06	0.000320071	chr16	57023022	NLRC5;NLRC5	CD vs HC	Methylation	0.897227	0.821661	0.941798	18.4604	6.94555e-18	1.35741e-16	-0.0127642	-0.0429506	0.0174221	0.441623	-0.839772	0.403205	0.601762	-7.68707	0.0091836	1.31353	0.90387	1	ICC	Predicted GV	Good
cg07957035	0.361369	0.580634	0.0117155	5.36441	8.12129e-08	0.000131524	0.0338018	chr16	49623763		CD vs HC	Methylation	0.87961	0.792506	0.931545	15.6127	2.01722e-16	3.24538e-15	0.0100011	-0.00661791	0.0266201	0.677416	1.19514	0.235092	0.424057	-7.32613	0.00277644	0.530661	0.701536	1	ICC	Methylation	Good
cg10825530	0.54729	0.632815	0.0120432	5.76641	8.09778e-09	2.27729e-05	0.00337039	chr11	16023708		CD vs HC	Methylation	0.867657	0.772949	0.924541	14.1122	1.48946e-15	2.1391e-14	-0.00902481	-0.024329	0.00627941	0.358012	-1.17113	0.244561	0.435377	-7.35439	0.00235295	0.318941	0.624754	1	ICC	Methylation	Good
cg01672042	0.265023	0.634288	0.0120303	5.78294	7.34065e-09	2.07841e-05	0.00305527	chr16	49623820		CD vs HC	Methylation	0.858169	0.757553	0.918954	13.1013	6.37325e-15	8.44632e-14	0.00649797	-0.016183	0.0291789	0.640997	0.568976	0.570754	0.743537	-7.87862	0.00518013	0.541973	0.705429	1	ICC	Methylation	Good
cg17398613	0.620877	0.616705	0.0119602	5.63908	1.70959e-08	4.11301e-05	0.00711551	chr21	43919853	SLC37A1	CD vs HC	Methylation	0.856009	0.754064	0.91768	12.8898	8.74328e-15	1.1389e-13	0.0146419	-0.00137804	0.0306618	0.649392	1.81515	0.0727467	0.187638	-6.40726	0.00257915	1.08055	0.858645	1	ICC	Methylation	Good
cg18482303	1.49951	0.701408	0.0125192	6.26876	3.6394e-10	2.19531e-06	0.000151476	chr2	135041380		CD vs HC	Methylation	0.841247	0.730369	0.90893	11.5982	6.67521e-14	7.77518e-13	-5.97645e-05	-0.0153436	0.0152241	0.611015	-0.00776584	0.993821	0.997222	-8.04176	0.00234665	-0.5635	0.28723	1	ICC	Predicted GV	Good
cg10460946	1.82628	-0.711927	0.0126476	-6.33041	2.44506e-10	1.69611e-06	0.000101766	chr17	76247467		CD vs HC	Methylation	0.815997	0.690448	0.893824	9.8694	1.39417e-12	1.37499e-11	-0.000363674	-0.00844284	0.00771549	0.101957	-0.0893971	0.92896	0.966393	-8.03775	0.000648344	-1.75166	0.0415762	1	ICC	Methylation	Good
cg22407942	1.67073	-0.618757	0.0120013	-5.64815	1.62186e-08	3.97861e-05	0.00675036	chr7	22894828	AC005682.5;AC005682.5;SNORD93	CD vs HC	Methylation	0.811712	0.683749	0.891243	9.62204	2.23013e-12	2.14384e-11	-0.00621369	-0.0199147	0.00748732	0.270509	-0.900687	0.370098	0.570053	-7.63398	0.00188377	-0.157121	0.437746	1	ICC	Methylation	Good
cg07387383	0.987708	-0.574933	0.0117279	-5.30893	1.10272e-07	0.00016936	0.0458965	chr3	194722955		CD vs HC	Methylation	0.811192	0.682936	0.890929	9.59275	2.35921e-12	2.26098e-11	-0.0006351	-0.00943716	0.00816696	0.125466	-0.143296	0.886369	0.944849	-8.03142	0.000771473	-1.52069	0.0658769	1	ICC	Predicted GV	Good
cg00548098	2.84337	-0.651744	0.012321	-5.87157	4.31676e-09	1.36113e-05	0.00179669	chr16	11295667	RP11-396B14.2	CD vs HC	Methylation	0.809442	0.680208	0.889873	9.49548	2.84672e-12	2.70118e-11	0.0127062	0.00295641	0.022456	0.480028	2.5882	0.0112069	0.045822	-4.77674	0.000948872	0.264802	0.604124	1	ICC	Predicted GV	Good
cg16724148	3.55064	0.720754	0.0182878	5.32974	9.83545e-08	0.000154477	0.0409363	chr1	100326338	AGL	CD vs HC	Methylation	0.803953	0.671672	0.886556	9.20165	5.06875e-12	4.65999e-11	0.000279603	-0.0117536	0.0123128	0.761599	0.0461465	0.963293	0.983041	-8.04071	0.00145071	-0.955495	0.170911	1	ICC	Methylation	Good
cg16411857	2.36924	-0.916044	0.0143073	-7.65838	1.88291e-14	8.22015e-10	7.83689e-09	chr16	57023191	NLRC5;NLRC5	CD vs HC	Methylation	0.794317	0.656771	0.880711	8.72369	1.33766e-11	1.16614e-10	0.00075443	-0.0162866	0.0177954	0.191182	0.0879227	0.930128	0.966942	-8.03788	0.00291975	-0.327037	0.37219	1	ICC	Methylation	Good
cg12582317	1.68764	0.810846	0.013331	7.02274	2.17563e-12	4.52762e-08	9.05524e-07	chr17	55822272	AC007431.1	CD vs HC	Methylation	0.792815	0.654458	0.879798	8.65319	1.54895e-11	1.3399e-10	0.0112719	-0.00973804	0.0322819	0.750556	1.06549	0.289432	0.486685	-7.47209	0.00444351	0.899001	0.814505	1	ICC	Methylation	Good
cg00587301	1.62682	0.657628	0.0122877	5.9326	2.98178e-09	9.92841e-06	0.00124105	chr6	156717406		CD vs HC	Methylation	0.775693	0.628273	0.86934	7.91634	7.60374e-11	6.01171e-10	-0.00742352	-0.0198265	0.00497945	0.101891	-1.18867	0.237618	0.427012	-7.3338	0.00154189	-0.168099	0.433437	1	ICC	Predicted GV	Good
cg15928106	1.97722	-0.610599	0.0119812	-5.57834	2.4282e-08	5.43359e-05	0.0101065	chr7	130646078	AC058791.2;AC058791.2;AC058791.2;AC058791.2;AC058791.2	CD vs HC	Methylation	0.773391	0.624778	0.867928	7.82578	9.31785e-11	7.28504e-10	-0.00567217	-0.0323311	0.0209868	0.44762	-0.422555	0.673602	0.817662	-7.95172	0.00716047	0.652357	0.742104	1	ICC	Predicted GV	Good
cg05554192	1.07466	0.66894	0.0122769	6.0373	1.5671e-09	6.15325e-06	0.000652244	chr11	17515836	USH1C;USH1C;USH1C;USH1C	CD vs HC	Methylation	0.77313	0.624381	0.867768	7.81561	9.53406e-11	7.4453e-10	0.0136064	-0.000977403	0.0281902	0.636619	1.85289	0.0670923	0.176997	-6.33984	0.0021357	0.850553	0.801391	1	ICC	Methylation	Good
cg18181703	4.09044	-1.16149	0.0320188	-6.49103	8.5251e-11	7.02839e-07	3.54825e-05	chr17	76354621		CD vs HC	Methylation	0.77132	0.621639	0.866656	7.74586	1.11653e-10	8.63816e-10	0.00401446	-0.010431	0.0184599	0.443434	0.551916	0.582339	0.752291	-7.88824	0.00209517	-0.296119	0.383902	1	ICC	Methylation	Good
cg15653855	1.24135	0.618075	0.0120096	5.63996	1.70086e-08	4.11301e-05	0.00707918	chr2	38735761	AC016995.3	CD vs HC	Methylation	0.763872	0.610387	0.862071	7.46996	2.10787e-10	1.57406e-09	-0.00171026	-0.0112083	0.00778773	0.460488	-0.357608	0.721452	0.849004	-7.97726	0.000899969	-1.24851	0.1075	1	ICC	Methylation	Good
cg09762021	3.10457	0.742596	0.0143626	6.19635	5.77866e-10	3.04449e-06	0.000240515	chr1	153762224		CD vs HC	Methylation	0.752764	0.593722	0.855203	7.08943	5.21459e-10	3.6939e-09	-0.00455446	-0.0154356	0.00632673	0.234339	-0.831261	0.40797	0.606178	-7.6942	0.00118438	-0.706489	0.240831	1	ICC	Methylation	Good
cg10441522	2.85652	0.590976	0.0119552	5.40496	6.48246e-08	0.000111491	0.0269808	chr1	223566127	C1orf65	CD vs HC	Methylation	0.752352	0.593107	0.854948	7.07598	5.38777e-10	3.8088e-09	-0.00410529	-0.02218	0.0139695	0.611809	-0.451075	0.652993	0.803354	-7.93917	0.00328601	0.0408884	0.516263	1	ICC	Methylation	Good
cg23669118	1.03672	0.674737	0.0123067	6.08225	1.18506e-09	4.93236e-06	0.000493236	chr16	1538347	PTX4	CD vs HC	Methylation	0.750783	0.590764	0.853975	7.02512	6.09851e-10	4.28004e-09	-0.00325657	-0.0159646	0.00945148	0.566233	-0.508931	0.612015	0.774249	-7.91119	0.00161918	-0.580614	0.281457	1	ICC	Methylation	Good
cg20228731	2.02939	-0.756676	0.0129507	-6.64911	2.94866e-11	2.99334e-07	1.22727e-05	chr7	130646051	AC058791.2;AC058791.2;AC058791.2;AC058791.2;AC058791.2	CD vs HC	Methylation	0.745971	0.583597	0.850986	6.87311	8.86735e-10	6.0866e-09	-0.00182061	-0.0324346	0.0287934	0.528649	-0.118106	0.90624	0.955051	-8.03474	0.00944592	0.544711	0.706367	1	ICC	Predicted GV	Moderate
cg23598089	3.87418	0.934486	0.0265561	5.73444	9.7837e-09	2.69675e-05	0.00407209	chr1	203652079	ATP2B4;ATP2B4;ATP2B4;ATP2B4	CD vs HC	Methylation	0.745199	0.582451	0.850506	6.84927	9.40861e-10	6.43575e-09	0.00411214	-0.00630657	0.0145308	0.516376	0.783846	0.435137	0.631117	-7.7326	0.00108499	-0.82925	0.204551	1	ICC	Methylation	Moderate
cg14472551	1.0808	0.669108	0.0123244	6.02717	1.66856e-09	6.43034e-06	0.000694477	chr11	33563060	C11orf41;C11orf41;C11orf41	CD vs HC	Methylation	0.744387	0.581245	0.850001	6.82434	1.00116e-09	6.82308e-09	0.000257314	-0.012073	0.0125876	0.341201	0.0414446	0.967031	0.98478	-8.04092	0.00152375	-0.915046	0.181275	1	ICC	Methylation	Moderate
cg24469729	1.60477	0.779339	0.013086	6.81274	9.57552e-12	1.28563e-07	3.98545e-06	chr7	27160520	HOXA-AS2;HOXA-AS2;HOXA-AS2;HOXA3;HOXA-AS2;HOXA-AS2;HOXA-AS2;HOXA3	CD vs HC	Methylation	0.742668	0.578692	0.84893	6.77205	1.14111e-09	7.7163e-09	0.00562978	-0.00577698	0.0170365	0.68793	0.98018	0.329559	0.529404	-7.55921	0.00130257	-0.503903	0.307765	1	ICC	Methylation	Moderate
cg27243685	0.143165	0.770594	0.0129569	6.76979	1.2897e-11	1.53368e-07	5.36789e-06	chr21	43642366	ABCG1	CD vs HC	Methylation	0.73924	0.573615	0.846793	6.66988	1.47657e-09	9.8297e-09	0.0175377	0.00954563	0.0255297	0.784089	4.35803	3.40042e-05	0.000440271	0.677781	0.000634221	1.14316	0.872037	1	ICC	Methylation	Moderate
cg08099136	3.03232	-0.678454	0.0128216	-5.99168	2.07683e-09	7.45175e-06	0.000864403	chr6	32811251	XXbac-BPG246D15.8;PSMB9	CD vs HC	Methylation	0.73915	0.573482	0.846737	6.66724	1.48649e-09	9.89149e-09	-0.00328166	-0.0174128	0.0108495	0.350112	-0.461203	0.645737	0.798376	-7.93451	0.00200457	-0.399729	0.34514	1	ICC	Methylation	Moderate
cg18663307	1.37982	0.693184	0.0124611	6.20969	5.30899e-10	2.87152e-06	0.000220966	chr21	46341389	AL844908.5;ITGB2;ITGB2;ITGB2;ITGB2;ITGB2;ITGB2	CD vs HC	Methylation	0.736782	0.569982	0.845259	6.59827	1.77193e-09	1.16701e-08	-0.0151392	-0.0269367	-0.00334175	0.346539	-2.54854	0.0124678	0.0497544	-4.87273	0.00139405	0.906177	0.8164	1	ICC	Methylation	Moderate
cg19557110	0.658462	0.677164	0.0123194	6.10097	1.05424e-09	4.6188e-06	0.000438786	chr17	4082271		CD vs HC	Methylation	0.730418	0.560605	0.841278	6.41889	2.81525e-09	1.80114e-08	0.00708447	-0.00578235	0.0199513	0.695867	1.09349	0.277025	0.472873	-7.44195	0.00166016	-0.153464	0.439184	1	ICC	Methylation	Moderate
cg26572392	2.71046	0.698689	0.0125806	6.22921	4.68779e-10	2.63664e-06	0.000195111	chr10	24496943	KIAA1217;KIAA1217;KIAA1217;KIAA1217	CD vs HC	Methylation	0.728933	0.558423	0.840347	6.37825	3.13059e-09	1.98965e-08	0.00380403	-0.00847653	0.0160846	0.60984	0.615181	0.539948	0.719683	-7.8511	0.0015114	-0.582259	0.280906	1	ICC	Methylation	Moderate
cg10241823	2.44691	0.694696	0.012556	6.19969	5.65743e-10	3.01883e-06	0.000235469	chr17	841205		CD vs HC	Methylation	0.728831	0.558274	0.840283	6.37547	3.1534e-09	2.00326e-08	-0.00337717	-0.0149797	0.00822534	0.466201	-0.578067	0.564626	0.73891	-7.87337	0.00134801	-0.722465	0.235917	1	ICC	Methylation	Moderate
cg04321224	0.533785	0.729806	0.0126725	6.48301	8.99113e-11	7.02839e-07	3.74222e-05	chr21	46341380	AL844908.5;ITGB2;ITGB2;ITGB2;ITGB2;ITGB2;ITGB2	CD vs HC	Methylation	0.726377	0.554674	0.838744	6.30933	3.75218e-09	2.35778e-08	-0.0132387	-0.0244651	-0.00201224	0.345504	-2.34196	0.0213325	0.0752447	-5.35172	0.00126139	0.529507	0.701138	1	ICC	Predicted GV	Moderate
cg15773890	0.775034	0.591066	0.0118042	5.44024	5.32083e-08	9.70153e-05	0.0221459	chr6	17259549		CD vs HC	Methylation	0.723554	0.55054	0.83697	6.23468	4.57268e-09	2.8382e-08	0.0102946	-0.00125581	0.0218451	0.590855	1.77006	0.0800171	0.200945	-6.48614	0.00133585	0.106738	0.542386	1	ICC	Methylation	Moderate
cg03819286	2.56989	0.626556	0.0121041	5.69499	1.2338e-08	3.20951e-05	0.00513521	chr16	4673974	MGRN1;MGRN1	CD vs HC	Methylation	0.721621	0.547716	0.835755	6.18446	5.2281e-09	3.21855e-08	0.00725034	-0.00416951	0.0186702	0.552093	1.26088	0.210527	0.393853	-7.24592	0.00130558	-0.309637	0.378767	1	ICC	Methylation	Moderate
cg25966016	2.1616	-0.773627	0.0131319	-6.751	1.46825e-11	1.69751e-07	6.11102e-06	chr10	134353618	INPP5A	CD vs HC	Methylation	0.718538	0.543218	0.833814	6.10576	6.45917e-09	3.92198e-08	0.00318354	-0.00748014	0.0138472	0.43623	0.592898	0.554699	0.73127	-7.86464	0.0011371	-0.88822	0.188365	1	ICC	Predicted GV	Moderate
cg18476766	1.06754	0.668685	0.0122948	6.0306	1.63351e-09	6.35407e-06	0.000679886	chr2	240529742		CD vs HC	Methylation	0.717107	0.541133	0.832912	6.06981	7.11868e-09	4.29547e-08	0.0149338	-0.00332359	0.0331912	0.717393	1.62446	0.107687	0.248163	-6.72812	0.00335296	1.21774	0.886786	1	ICC	Predicted GV	Moderate
cg12807764	1.26317	0.598715	0.0118472	5.50062	3.78464e-08	7.69171e-05	0.0157521	chr5	146864669	DPYSL3	CD vs HC	Methylation	0.708189	0.528192	0.827278	5.85375	1.28774e-08	7.47537e-08	0.0117727	-0.00926188	0.0328074	0.530675	1.11153	0.269227	0.463948	-7.42212	0.00445398	0.950766	0.827897	1	ICC	Methylation	Moderate
cg07793033	2.88598	0.708388	0.0126596	6.29596	3.05509e-10	1.9539e-06	0.000127157	chr16	85256423		CD vs HC	Methylation	0.706852	0.526259	0.826431	5.82249	1.40476e-08	8.10773e-08	0.00408356	-0.00672667	0.0148938	0.597115	0.750206	0.455038	0.648927	-7.75849	0.00116885	-0.769461	0.221792	1	ICC	Methylation	Moderate
cg00534468	2.55037	0.665004	0.0123575	5.98217	2.20179e-09	7.7662e-06	0.000916411	chr16	81579629		CD vs HC	Methylation	0.70646	0.525692	0.826182	5.81338	1.44093e-08	8.30416e-08	0.000290116	-0.0118254	0.0124057	0.711147	0.0475561	0.962173	0.982501	-8.04064	0.00147079	-0.942667	0.174155	1	ICC	Methylation	Moderate
cg12229367	1.44392	0.665421	0.0122802	6.00473	1.91652e-09	7.05909e-06	0.000797677	chr17	55822335	AC007431.1	CD vs HC	Methylation	0.702755	0.520347	0.823833	5.72846	1.82836e-08	1.03751e-07	0.0163336	0.00437837	0.0282889	0.845719	2.71332	0.00794723	0.0350759	-4.46554	0.00143185	1.14676	0.872779	1	ICC	Methylation	Moderate
cg23580000	0.75383	0.696135	0.0124608	6.23619	4.48344e-10	2.55625e-06	0.000186606	chr16	50322156	ADCY7;ADCY7;ADCY7	CD vs HC	Methylation	0.702307	0.519702	0.823548	5.71833	1.88135e-08	1.0655e-07	0.00660389	-0.00484065	0.0180484	0.604821	1.14598	0.254763	0.447352	-7.38339	0.00131128	-0.382905	0.351335	1	ICC	Methylation	Moderate
cg14030402	1.2558	0.666279	0.012279	6.01278	1.82366e-09	6.83812e-06	0.000759031	chr1	53682341	C1orf123	CD vs HC	Methylation	0.700763	0.517479	0.822567	5.68366	2.0751e-08	1.16754e-07	0.00954213	-0.000276406	0.0193607	0.711541	1.93008	0.0566659	0.156452	-6.19791	0.000962443	-0.239642	0.40557	1	ICC	Methylation	Moderate
cg03699074	2.63874	-0.606792	0.0119987	-5.53953	3.03293e-08	6.47354e-05	0.0126234	chr16	88849875		CD vs HC	Methylation	0.697175	0.512323	0.820286	5.60447	2.5997e-08	1.44053e-07	-0.0132834	-0.0234432	-0.00312365	0.174698	-2.59659	0.0109554	0.0450202	-4.75627	0.00103123	0.419919	0.66224	1	ICC	Methylation	Moderate
cg17588003	3.6086	0.765601	0.0194749	5.48612	4.10868e-08	8.06642e-05	0.0171008	chr17	5138696	SCIMP;SCIMP;SCIMP;RP11-333E1.1;RP11-333E1.1	CD vs HC	Methylation	0.696094	0.510772	0.819597	5.58098	2.78062e-08	1.53381e-07	-0.00916013	-0.0213083	0.00298807	0.440209	-1.4975	0.137674	0.294706	-6.92309	0.00147878	0.0193127	0.507683	1	ICC	Methylation	Moderate
cg23752007	3.29621	0.67574	0.0154054	5.44432	5.20034e-08	9.61974e-05	0.0216444	chr7	37429500	ELMO1;ELMO1	CD vs HC	Methylation	0.695724	0.510242	0.819362	5.57298	2.84513e-08	1.56684e-07	0.00934422	-0.00329225	0.0219807	0.685897	1.46857	0.145348	0.306016	-6.9654	0.00160088	0.102075	0.540541	1	ICC	Methylation	Moderate
cg12126990	1.04097	0.579228	0.0117617	5.34089	9.24907e-08	0.00014693	0.0384957	chr2	100588044		CD vs HC	Methylation	0.694994	0.509196	0.818897	5.55725	2.97663e-08	1.63419e-07	0.00842368	-0.00216282	0.0190102	0.719613	1.58025	0.117469	0.263761	-6.79771	0.00112055	-0.278014	0.390812	1	ICC	Methylation	Moderate
cg00053916	3.22001	0.66183	0.0144456	5.50653	3.6597e-08	7.54064e-05	0.0152321	chr8	37457329	RP11-150O12.3;RP11-150O12.3;RP11-150O12.3	CD vs HC	Methylation	0.693845	0.507551	0.818165	5.53265	3.1952e-08	1.74575e-07	0.0145551	0.00461411	0.024496	0.668062	2.90779	0.00455821	0.0226762	-3.95719	0.000986847	0.632286	0.735619	1	ICC	Predicted GV	Moderate
cg23172671	3.13489	0.759244	0.0145293	6.29882	2.99922e-10	1.95049e-06	0.000124831	chr1	203482523		CD vs HC	Methylation	0.693462	0.507003	0.817921	5.52449	3.2713e-08	1.78455e-07	-0.00221086	-0.0170937	0.012672	0.289132	-0.295019	0.768641	0.878438	-7.99786	0.00222461	-0.416607	0.338966	1	ICC	Methylation	Moderate
cg17501210	6.47872	-1.54239	0.0740234	-5.66904	1.43603e-08	3.62237e-05	0.00597691	chr6	166970252	RPS6KA2	CD vs HC	Methylation	0.693398	0.506911	0.81788	5.52312	3.28423e-08	1.79112e-07	0.0207133	0.00406546	0.0373611	0.674816	2.47098	0.0153088	0.0583076	-5.05673	0.00278611	1.9862	0.975012	1	ICC	Methylation	Moderate
cg06710464	2.58763	0.683212	0.012481	6.11548	9.62654e-10	4.4402e-06	0.000400668	chr17	79047695	BAIAP2;BAIAP2	CD vs HC	Methylation	0.693023	0.506374	0.81764	5.51514	3.36086e-08	1.83037e-07	0.0109826	-0.00045891	0.0224242	0.681423	1.90633	0.0597169	0.162669	-6.24214	0.00131059	0.195917	0.577447	1	ICC	Methylation	Moderate
cg03084350	2.12316	0.680277	0.0124653	6.09305	1.10777e-09	4.75329e-06	0.000461069	chr3	38065265		CD vs HC	Methylation	0.692068	0.505009	0.817031	5.49495	3.56298e-08	1.93238e-07	-0.00111647	-0.00939699	0.00716405	0.533179	-0.267773	0.789471	0.89109	-8.0056	0.000681581	-1.60066	0.0564337	1	ICC	Methylation	Moderate
cg16412914	2.09122	0.593556	0.0119063	5.43968	5.33778e-08	9.70153e-05	0.0222165	chr16	358248	AXIN1	CD vs HC	Methylation	0.69017	0.502296	0.815819	5.45515	3.99954e-08	2.15182e-07	-0.00386154	-0.0148921	0.00716903	0.791378	-0.695248	0.488646	0.677891	-7.79837	0.00121741	-0.758619	0.225006	1	ICC	Predicted GV	Moderate
cg18581929	0.965734	0.598449	0.0118541	5.49659	3.87216e-08	7.7857e-05	0.0161164	chr7	150145527		CD vs HC	Methylation	0.690079	0.502167	0.815761	5.45326	4.02154e-08	2.16299e-07	0.0092949	0.00190223	0.0166876	0.650322	2.49701	0.0142964	0.0553354	-4.99552	0.000541179	-0.741211	0.230223	1	ICC	Methylation	Moderate
cg20598190	2.92505	-0.625792	0.0121605	-5.67485	1.38807e-08	3.56625e-05	0.00577733	chr2	240866924		CD vs HC	Methylation	0.68999	0.50204	0.815705	5.45141	4.04324e-08	2.17388e-07	0.01692	-0.00643249	0.0402725	0.587289	1.43894	0.153548	0.317848	-7.00792	0.00549203	1.57791	0.940997	1	ICC	Methylation	Moderate
cg26470501	1.23957	-1.01697	0.0151701	-8.25682	1.49601e-16	3.11329e-11	6.22658e-11	chr19	45252955		CD vs HC	Methylation	0.686403	0.496925	0.813412	5.37761	5.01731e-08	2.65846e-07	0.011036	-0.000338261	0.0224102	0.479997	1.92693	0.0570633	0.157267	-6.20381	0.0012951	0.195993	0.577477	1	ICC	Methylation	Moderate
cg03523676	3.27217	0.702834	0.0153625	5.67051	1.42372e-08	3.61322e-05	0.00592568	chr14	24540235	CPNE6;CPNE6;CPNE6;CPNE6	CD vs HC	Methylation	0.682749	0.491729	0.811072	5.30416	6.23166e-08	3.25201e-07	0.000592084	-0.0107209	0.011905	0.514213	0.10394	0.917442	0.96067	-8.03633	0.00128107	-1.03641	0.15136	1	ICC	Methylation	Moderate
cg06779856	2.64466	0.620534	0.0120761	5.6468	1.6346e-08	3.97861e-05	0.00680342	chr11	33209645	RP11-348A11.4	CD vs HC	Methylation	0.680634	0.488727	0.809715	5.2624	7.05482e-08	3.65155e-07	0.000839564	-0.0131447	0.0148238	0.610018	0.119232	0.905351	0.954619	-8.03461	0.00196288	-0.645829	0.259996	1	ICC	Predicted GV	Moderate
cg05399785	3.27431	0.799129	0.0166924	6.18526	6.20017e-10	3.22573e-06	0.000258058	chr1	3564031		CD vs HC	Methylation	0.680594	0.488671	0.80969	5.26163	7.07104e-08	3.65924e-07	0.00409457	-0.00972842	0.0179176	0.732457	0.588279	0.557781	0.73368	-7.86738	0.00191764	-0.355548	0.361495	1	ICC	Methylation	Moderate
cg11342234	3.0118	0.595229	0.0120676	5.41843	6.01258e-08	0.000106907	0.0250251	chr11	2710838	KCNQ1OT1	CD vs HC	Methylation	0.679618	0.487287	0.809063	5.24254	7.48533e-08	3.85728e-07	0.00115788	-0.00635089	0.00866665	0.636385	0.306246	0.760107	0.87315	-7.99446	0.000558635	-1.834	0.0349373	1	ICC	Methylation	Moderate
cg21194066	1.13536	0.595307	0.0118504	5.46859	4.53636e-08	8.66096e-05	0.0188809	chr11	67052509	ADRBK1	CD vs HC	Methylation	0.679414	0.486998	0.808932	5.23857	7.57457e-08	3.90026e-07	0.00442122	-0.00656377	0.0154062	0.656016	0.799318	0.426157	0.622926	-7.72031	0.00120728	-0.704953	0.241307	1	ICC	Methylation	Moderate
cg06038367	2.06526	0.680633	0.0124664	6.09597	1.08773e-09	4.71589e-06	0.000452725	chr16	30198370	CORO1A	CD vs HC	Methylation	0.679152	0.486627	0.808764	5.23349	7.69054e-08	3.95583e-07	-0.0139124	-0.0230572	-0.00476761	0.216501	-3.02138	0.00325528	0.0173668	-3.64673	0.000833531	0.411876	0.659308	1	ICC	Methylation	Moderate
cg02719954	0.200378	0.650606	0.0121213	5.9094	3.43359e-09	1.10996e-05	0.0014291	chr8	23830907		CD vs HC	Methylation	0.678607	0.485855	0.808414	5.22292	7.93761e-08	4.07408e-07	-0.0186854	-0.0398757	0.00250487	0.682913	-1.75123	0.0832272	0.206758	-6.51854	0.00452029	1.73906	0.957322	1	ICC	Methylation	Moderate
cg12728588	1.67221	0.807045	0.0133404	6.98735	2.8012e-12	5.55188e-08	1.16589e-06	chr1	36025489	NCDN	CD vs HC	Methylation	0.678041	0.485054	0.808051	5.21198	8.20206e-08	4.19995e-07	0.000287275	-0.0107103	0.0112848	0.796579	0.0518774	0.958738	0.980867	-8.04043	0.00121007	-1.11432	0.134017	1	ICC	Methylation	Moderate
cg08181850	1.0417	0.603737	0.011874	5.5405	3.01601e-08	6.47354e-05	0.012553	chr16	17200244	XYLT1	CD vs HC	Methylation	0.67797	0.484953	0.808005	5.21059	8.2361e-08	4.21634e-07	-0.00698879	-0.0200824	0.00610479	0.653121	-1.06004	0.291893	0.489343	-7.47787	0.00171955	-0.138262	0.445167	1	ICC	Methylation	Moderate
cg07267600	2.25458	-0.586787	0.0118496	-5.3905	7.02612e-08	0.000119361	0.0292436	chr12	2750053		CD vs HC	Methylation	0.675789	0.481868	0.806603	5.16881	9.33802e-08	4.73841e-07	0.00830171	-0.0030666	0.01967	0.288004	1.45027	0.150372	0.313309	-6.99176	0.00129373	-0.189432	0.425085	1	ICC	Methylation	Moderate
cg14242207	0.733067	0.590976	0.0117985	5.44073	5.30637e-08	9.70153e-05	0.0220857	chr19	8564224		CD vs HC	Methylation	0.675653	0.481676	0.806516	5.16623	9.41103e-08	4.77314e-07	0.00339855	-0.00876201	0.0155591	0.683479	0.55503	0.580216	0.750697	-7.88651	0.00148181	-0.639567	0.262019	1	ICC	Methylation	Moderate
cg05544807	2.93569	0.618731	0.0120854	5.62822	1.82084e-08	4.3306e-05	0.00757855	chr2	25475916	DNMT3A	CD vs HC	Methylation	0.67512	0.480924	0.806173	5.15613	9.7021e-08	4.90964e-07	0.00594443	-0.00383733	0.0157262	0.656258	1.2069	0.230555	0.418565	-7.31209	0.00095517	-0.727903	0.234257	1	ICC	Methylation	Moderate
cg06688763	1.98325	0.620057	0.0120566	5.64701	1.63267e-08	3.97861e-05	0.00679537	chr7	92238207	CDK6	CD vs HC	Methylation	0.675063	0.480843	0.806137	5.15505	9.73383e-08	4.92441e-07	-0.0312453	-0.0679167	0.00542607	0.529769	-1.69213	0.0939927	0.225494	-6.61808	0.0135582	2.58213	0.994304	1	ICC	Predicted GV	Moderate
cg26227957	0.527851	0.707123	0.0125301	6.31709	2.66533e-10	1.81859e-06	0.000110934	chr1	19547285	KIAA0090;RP1-43E13.2;KIAA0090	CD vs HC	Methylation	0.671849	0.476308	0.804067	5.09475	1.16844e-07	5.83205e-07	0.00537038	-0.0104274	0.0211681	0.566404	0.67513	0.501281	0.688464	-7.81222	0.00250782	-0.0348429	0.48614	1	ICC	Methylation	Moderate
ch.14.1488981R	2.87593	-0.600511	0.0119711	-5.4885	4.05369e-08	7.99618e-05	0.0168719	chr14	93077342	RIN3	CD vs HC	Methylation	0.670292	0.474116	0.803064	5.06598	1.27546e-07	6.32496e-07	0.00507015	-0.01162	0.0217603	0.197757	0.603304	0.547785	0.725819	-7.85838	0.00280035	0.0155518	0.506187	1	ICC	Predicted GV	Moderate
cg23320499	1.57386	0.583267	0.0118132	5.3664	8.0323e-08	0.000130591	0.0334314	chr12	12659177	DUSP16	CD vs HC	Methylation	0.669688	0.473265	0.802674	5.05487	1.31945e-07	6.52598e-07	0.00297507	-0.0068145	0.0127646	0.447743	0.603546	0.547625	0.7257	-7.85823	0.000956712	-1.05973	0.146017	1	ICC	Methylation	Moderate
cg21646032	2.40879	-0.645456	0.0122469	-5.8325	5.46029e-09	1.62331e-05	0.00227264	chr3	25623905	RARB	CD vs HC	Methylation	0.666351	0.468576	0.80052	4.99433	1.58866e-07	7.75334e-07	0.0152566	0.00388539	0.0266278	0.612826	2.66458	0.00909777	0.0389731	-4.58827	0.00129439	0.89577	0.813648	1	ICC	Methylation	Moderate
cg02715602	1.99125	0.630754	0.0121449	5.72352	1.04338e-08	2.78375e-05	0.00434266	chr19	4544446		CD vs HC	Methylation	0.663795	0.464991	0.798868	4.94875	1.82868e-07	8.82501e-07	0.0283629	0.00721095	0.0495149	0.810404	2.66304	0.0091365	0.0391016	-4.59212	0.00450392	2.77172	0.996628	1	ICC	Methylation	Moderate
cg15721584	0.94833	0.575053	0.0117123	5.31357	1.07501e-07	0.000167577	0.0447431	chr3	181326755	SOX2-OT	CD vs HC	Methylation	0.661201	0.46136	0.797189	4.90321	2.10645e-07	1.00599e-06	0.00543759	-0.0163301	0.0272053	0.40496	0.496102	0.621001	0.78067	-7.91769	0.00477057	0.406137	0.657209	1	ICC	Methylation	Moderate
cg23740758	2.66206	0.794835	0.0132648	6.90123	5.15524e-12	7.80934e-08	2.14567e-06	chr6	11324433	NEDD9	CD vs HC	Methylation	0.659742	0.45932	0.796244	4.8779	2.27943e-07	1.08209e-06	0.00580666	-0.00405837	0.0156717	0.61355	1.16897	0.245423	0.436426	-7.3569	0.000971676	-0.729782	0.233685	1	ICC	Methylation	Moderate
cg24852565	2.3488	0.578498	0.0118172	5.32163	1.02843e-07	0.00016092	0.0428046	chr13	44990174		CD vs HC	Methylation	0.659099	0.458422	0.795827	4.8668	2.35985e-07	1.11741e-06	-0.00425812	-0.0176747	0.00915846	0.866491	-0.630309	0.53005	0.71179	-7.84162	0.00180595	-0.386926	0.349851	1	ICC	Methylation	Moderate
cg12058372	1.43489	0.588494	0.011825	5.4118	6.23944e-08	0.000107756	0.0259693	chr20	48252667	B4GALT5	CD vs HC	Methylation	0.657214	0.455791	0.794604	4.83454	2.6109e-07	1.22644e-06	0.0012145	-0.0137007	0.0161297	0.711186	0.161713	0.871885	0.937325	-8.02858	0.00223434	-0.503334	0.307964	1	ICC	Methylation	Moderate
cg02448796	0.666565	0.908086	0.0140824	7.65225	1.97499e-14	8.22015e-10	8.22015e-09	chr1	6101339		CD vs HC	Methylation	0.65006	0.445839	0.789954	4.71527	3.80787e-07	1.73637e-06	0.00833646	-0.00576648	0.0224394	0.665571	1.17395	0.243435	0.433999	-7.3511	0.00199652	0.128459	0.550968	1	ICC	Methylation	Moderate
cg10603757	1.43089	0.597856	0.0119067	5.47899	4.27773e-08	8.35888e-05	0.0178044	chr22	37621745	RAC2	CD vs HC	Methylation	0.647496	0.442284	0.788284	4.67369	4.34903e-07	1.96264e-06	0.00997396	0.00260237	0.0173456	0.621876	2.6871	0.00854859	0.0371155	-4.5318	0.000538039	-0.633577	0.263962	1	ICC	Methylation	Moderate
cg04304450	2.79101	0.732179	0.0128102	6.46902	9.86382e-11	7.34803e-07	4.10544e-05	chr22	43525431	BIK	CD vs HC	Methylation	0.645871	0.440036	0.787224	4.64767	4.72796e-07	2.1199e-06	-0.00407941	-0.0167668	0.00860798	0.436501	-0.63856	0.52469	0.70744	-7.83636	0.00161389	-0.49688	0.310227	1	ICC	Methylation	Moderate
cg02079413	1.58679	0.603832	0.0119257	5.52934	3.21429e-08	6.75669e-05	0.0133782	chr11	2986505	SNORA54	CD vs HC	Methylation	0.644693	0.438406	0.786455	4.62893	5.02182e-07	2.24076e-06	0.00640919	-0.00525573	0.0180741	0.781079	1.09118	0.278031	0.474006	-7.44445	0.00136267	-0.375325	0.35414	1	ICC	Methylation	Moderate
cg09187338	2.29318	-0.620244	0.0120577	-5.64846	1.61888e-08	3.97861e-05	0.00673796	chr7	130588508	AC058791.1;AC016831.7	CD vs HC	Methylation	0.643002	0.43607	0.785351	4.60228	5.47308e-07	2.42543e-06	0.0174037	0.00718294	0.0276245	0.518337	3.38169	0.00105779	0.00708117	-2.59865	0.00104378	1.27767	0.897716	1	ICC	Methylation	Moderate
cg15357118	3.44062	0.811587	0.0189641	5.89344	3.78235e-09	1.21097e-05	0.00157426	chr2	128927972	UGGT1	CD vs HC	Methylation	0.641811	0.434426	0.784572	4.58364	5.81345e-07	2.56367e-06	-0.00541535	-0.0157287	0.004898	0.478175	-1.04281	0.29976	0.497834	-7.49594	0.00106295	-0.700168	0.242791	1	ICC	Methylation	Moderate
cg18942579	3.98919	-1.1308	0.0304444	-6.48088	9.11874e-11	7.02839e-07	3.79533e-05	chr17	57915773	VMP1	CD vs HC	Methylation	0.639922	0.431822	0.783337	4.55435	6.39358e-07	2.79801e-06	0.0234345	0.00176431	0.0451046	0.496401	2.14768	0.0343575	0.107849	-5.76926	0.00472781	2.24631	0.986466	1	ICC	Predicted GV	Moderate
cg10967866	1.75048	0.755783	0.0129641	6.63783	3.18328e-11	3.15457e-07	1.32492e-05	chr10	134362164	INPP5A	CD vs HC	Methylation	0.639666	0.431469	0.783169	4.5504	6.47633e-07	2.83122e-06	-0.00143926	-0.0170725	0.014194	0.615441	-0.182838	0.855326	0.928484	-8.02491	0.00245567	-0.405492	0.343027	1	ICC	Methylation	Moderate
cg17108423	1.42678	0.646872	0.0121824	5.86074	4.60805e-09	1.43129e-05	0.00191792	chr6	170559792		CD vs HC	Methylation	0.639326	0.431001	0.782947	4.54517	6.58747e-07	2.87566e-06	0.0016443	-0.00809343	0.011382	0.612402	0.335351	0.738121	0.85958	-7.98504	0.000946497	-1.20789	0.115086	1	ICC	Methylation	Moderate
cg08392125	1.47429	0.660108	0.0122372	5.96725	2.41287e-09	8.36887e-06	0.00100426	chr2	108427720	AC096655.1;AC096655.1	CD vs HC	Methylation	0.639105	0.430697	0.782803	4.54179	6.66061e-07	2.90486e-06	0.000113856	-0.0095242	0.00975191	0.659397	0.0234608	0.981333	0.991544	-8.04151	0.000927012	-1.38578	0.0845758	1	ICC	Methylation	Moderate
cg23761815	0.0883437	0.753159	0.0128069	6.65526	2.82801e-11	2.94263e-07	1.17705e-05	chr10	73083123		CD vs HC	Methylation	0.638975	0.430517	0.782717	4.53978	6.70438e-07	2.9222e-06	0.00500622	-0.0042671	0.0142795	0.720155	1.07214	0.286451	0.483407	-7.46499	0.000857419	-0.932173	0.176839	1	ICC	Methylation	Moderate
cg21281007	0.918792	0.767158	0.0129899	6.73105	1.68441e-11	1.84492e-07	7.0107e-06	chr12	5939611	ANO2	CD vs HC	Methylation	0.638826	0.430313	0.78262	4.5375	6.75422e-07	2.94228e-06	0.0102826	0.00116885	0.0193963	0.689991	2.2407	0.0274434	0.0910498	-5.5734	0.000827806	-0.241282	0.404936	1	ICC	Methylation	Moderate
cg07168939	2.28101	-0.682024	0.0124431	-6.11414	9.70799e-10	4.4402e-06	0.000404058	chr8	143763412		CD vs HC	Methylation	0.635159	0.425272	0.780217	4.48185	8.10341e-07	3.47744e-06	0.00687103	-0.00268765	0.0164297	0.485269	1.42758	0.156786	0.322452	-7.024	0.000911639	-0.649935	0.258674	1	ICC	Methylation	Moderate
cg19137806	2.05247	0.752438	0.0129535	6.61116	3.81309e-11	3.60694e-07	1.58705e-05	chr10	134362170	INPP5A	CD vs HC	Methylation	0.633837	0.423457	0.77935	4.46205	8.64835e-07	3.69168e-06	0.0031622	-0.0132446	0.019569	0.581722	0.382773	0.702768	0.837113	-7.96787	0.00270573	-0.185589	0.426587	1	ICC	Methylation	Moderate
cg09476997	0.859002	0.590608	0.0118249	5.43126	5.5958e-08	0.000100824	0.0232904	chr16	2087932		CD vs HC	Methylation	0.633367	0.422812	0.779041	4.45504	8.85026e-07	3.77072e-06	0.00676728	-0.00518024	0.0187148	0.896807	1.1249	0.263548	0.457457	-7.40723	0.00142999	-0.297337	0.383439	1	ICC	Methylation	Moderate
cg11847933	0.719481	0.692298	0.0124297	6.20959	5.31236e-10	2.87152e-06	0.000221107	chr1	227130394	ADCK3;ADCK3;ADCK3;ADCK3;ADCK3;ADCK3;ADCK3;ADCK3	CD vs HC	Methylation	0.628614	0.416305	0.775917	4.38523	1.1151e-06	4.66075e-06	0.00455285	-0.00562393	0.0147296	0.61189	0.888484	0.376589	0.576333	-7.64491	0.00103472	-0.821385	0.206771	1	ICC	Methylation	Moderate
cg03652336	3.07395	-0.62195	0.0129602	-5.46324	4.6753e-08	8.88546e-05	0.0194591	chr4	141017399		CD vs HC	Methylation	0.628273	0.415839	0.775693	4.38029	1.13355e-06	4.73192e-06	0.00293281	-0.00767737	0.013543	0.14509	0.548956	0.584361	0.753811	-7.88988	0.00112561	-0.923298	0.179129	1	ICC	Predicted GV	Moderate
cg22676000	3.02097	0.598249	0.0122868	5.39713	6.77172e-08	0.000115986	0.0281847	chr19	42259081	CEACAM6	CD vs HC	Methylation	0.62559	0.412176	0.773926	4.34174	1.2891e-06	5.32244e-06	-0.00773825	-0.017484	0.00200747	0.415712	-1.57691	0.118237	0.264954	-6.80291	0.000948069	-0.501574	0.30858	1	ICC	Methylation	Moderate
cg05279866	2.56016	0.697322	0.0125851	6.21591	5.10272e-10	2.83175e-06	0.000212381	chr8	37378355		CD vs HC	Methylation	0.62536	0.411863	0.773775	4.33847	1.30328e-06	5.37589e-06	0.00148453	-0.0108309	0.0138	0.526257	0.239395	0.81133	0.903839	-8.01286	0.00152007	-0.805031	0.211435	1	ICC	Methylation	Moderate
cg10574006	1.9713	-0.591017	0.0119044	-5.41684	6.06601e-08	0.000106981	0.0252475	chr5	123965051		CD vs HC	Methylation	0.625274	0.411745	0.773718	4.33723	1.30866e-06	5.39597e-06	0.00735133	-0.00835125	0.0230539	0.782749	0.929762	0.354919	0.55511	-7.60735	0.00247758	0.165829	0.565673	1	ICC	Predicted GV	Moderate
cg02508743	1.23146	0.943315	0.0144919	7.83599	4.65164e-15	2.76581e-10	1.93607e-09	chr8	56903623	LYN	CD vs HC	Methylation	0.623858	0.409816	0.772785	4.31715	1.39975e-06	5.7391e-06	-0.00411149	-0.0143056	0.00608262	0.385425	-0.80099	0.425194	0.622052	-7.71897	0.00103828	-0.86774	0.193893	1	ICC	Methylation	Moderate
cg18042806	2.09176	-0.590321	0.0118909	-5.41354	6.17923e-08	0.000107161	0.0257187	chr5	177659971	AGXT2L2;AGXT2L2	CD vs HC	Methylation	0.622656	0.408179	0.771992	4.30021	1.48168e-06	6.04723e-06	-0.00684811	-0.0159727	0.00227648	0.352405	-1.49051	0.139499	0.297412	-6.93338	0.000829809	-0.73277	0.232777	1	ICC	Methylation	Moderate
cg08573679	2.06143	-0.709102	0.0126319	-6.3092	2.80482e-10	1.85301e-06	0.00011674	chr6	125684510		CD vs HC	Methylation	0.622267	0.407649	0.771735	4.29475	1.50912e-06	6.14963e-06	-0.00147391	-0.0114104	0.00846262	0.148449	-0.294587	0.76897	0.878646	-7.99799	0.000985962	-1.18657	0.11922	1	ICC	Methylation	Moderate
cg27310486	0.589909	0.631069	0.0120227	5.7554	8.64379e-09	2.41453e-05	0.00359765	chr3	49200037	CCDC71	CD vs HC	Methylation	0.621701	0.40688	0.771362	4.28683	1.54988e-06	6.30202e-06	0.0020336	-0.00578941	0.00985662	0.481131	0.516261	0.606907	0.770564	-7.90741	0.000607246	-1.61676	0.0546712	1	ICC	Methylation	Moderate
cg09364590	2.4077	0.584854	0.0118902	5.36357	8.15949e-08	0.000131631	0.0339608	chr6	155537901	TIAM2;TIAM2	CD vs HC	Methylation	0.616167	0.399367	0.767703	4.2106	2.00593e-06	7.97877e-06	-0.00283083	-0.0118285	0.00616684	0.448241	-0.624828	0.533625	0.714677	-7.84508	0.000806601	-1.2305	0.110818	1	ICC	Methylation	Moderate
cg22534374	0.870047	-0.613229	0.0119499	-5.6097	2.02673e-08	4.71256e-05	0.00843549	chr1	201511610		CD vs HC	Methylation	0.615538	0.398514	0.767287	4.20207	2.06501e-06	8.19256e-06	0.0278823	0.00847711	0.0472874	0.526026	2.85357	0.0053364	0.0256647	-4.10191	0.00378912	2.79427	0.996837	1	ICC	Methylation	Moderate
cg13619623	2.36595	0.848308	0.0136761	7.25392	4.04873e-13	1.12806e-08	1.68513e-07	chr7	33637324		CD vs HC	Methylation	0.612281	0.394108	0.765128	4.15837	2.39725e-06	9.3887e-06	-0.00401171	-0.0174056	0.00938215	0.723182	-0.59484	0.553405	0.730242	-7.86348	0.0017998	-0.414205	0.339842	1	ICC	Methylation	Moderate
cg00514486	1.26089	-0.588505	0.0118142	-5.41438	6.15013e-08	0.000107103	0.0255976	chr3	49837348	CDHR4;CDHR4	CD vs HC	Methylation	0.610711	0.391988	0.764087	4.13757	2.57446e-06	1.00175e-05	0.0082026	7.16481e-05	0.0163336	0.652139	2.00349	0.0480558	0.138614	-6.05798	0.000656816	-0.744383	0.229268	1	ICC	Methylation	Moderate
cg11849692	0.283494	0.796434	0.0131413	6.94754	3.71716e-12	6.40255e-08	1.54713e-06	chr10	103875969	LDB1;LDB1	CD vs HC	Methylation	0.605737	0.385286	0.760782	4.07276	3.21901e-06	1.22806e-05	0.00626059	-0.00510766	0.0176288	0.532925	1.0937	0.276931	0.472767	-7.44171	0.00129372	-0.435128	0.332242	1	ICC	Methylation	Moderate
cg22753611	0.584647	0.80103	0.0132292	6.96438	3.29857e-12	6.24047e-08	1.3729e-06	chr6	17472892		CD vs HC	Methylation	0.602127	0.380436	0.758377	4.02673	3.77692e-06	1.42099e-05	0.000955288	-0.0142328	0.0161434	0.716841	0.124913	0.900864	0.95231	-8.03391	0.00231723	-0.495727	0.310632	1	ICC	Methylation	Moderate
cg08289839	2.40141	0.869233	0.0138582	7.38386	1.53769e-13	5.81823e-09	6.40006e-08	chr13	111318640	CARS2	CD vs HC	Methylation	0.600793	0.378648	0.757488	4.00994	4.00462e-06	1.49889e-05	0.010273	0.00129167	0.0192543	0.578473	2.27161	0.0254326	0.0859946	-5.50666	0.000803635	-0.26423	0.396096	1	ICC	Methylation	Moderate
cg04323925	2.11578	0.646208	0.0122046	5.84939	4.93377e-09	1.51731e-05	0.00205349	chr10	133742464		CD vs HC	Methylation	0.597566	0.374327	0.755334	3.96976	4.60913e-06	1.70382e-05	-0.00234724	-0.0146516	0.00995715	0.506728	-0.378857	0.705664	0.838964	-7.96937	0.00151732	-0.725041	0.23513	1	ICC	Methylation	Moderate
cg23759710	0.912287	0.606772	0.0119066	5.56074	2.68639e-08	5.91592e-05	0.0111811	chr2	42990957	OXER1	CD vs HC	Methylation	0.596099	0.372366	0.754354	3.95171	4.91089e-06	1.80513e-05	-0.00878028	-0.0170335	-0.00052704	0.493426	-2.11281	0.037315	0.114758	-5.84076	0.00067703	-0.632796	0.264215	1	ICC	Methylation	Moderate
cg26182406	0.544706	-0.711894	0.012553	-6.35391	2.09914e-10	1.48083e-06	8.73688e-05	chr14	105491309		CD vs HC	Methylation	0.596064	0.372319	0.75433	3.95128	4.91827e-06	1.80754e-05	0.00170232	-0.0128577	0.0162624	0.484292	0.232196	0.816899	0.90713	-8.01457	0.00212871	-0.499389	0.309347	1	ICC	Methylation	Moderate
cg24129923	0.839666	0.599203	0.011871	5.49958	3.80693e-08	7.69171e-05	0.0158449	chr17	7814251	CHD3	CD vs HC	Methylation	0.595745	0.371892	0.754117	3.94737	4.98645e-06	1.83021e-05	0.0106704	-0.00185579	0.0231965	0.742834	1.69176	0.0940642	0.225605	-6.6187	0.00157288	0.270227	0.606206	1	ICC	Methylation	Moderate
cg20775254	1.85079	-0.604221	0.011926	-5.53284	3.15095e-08	6.65718e-05	0.0131146	chr2	95940705	PROM2	CD vs HC	Methylation	0.595129	0.37107	0.753705	3.93985	5.12023e-06	1.87489e-05	0.00906627	0.000314991	0.0178175	0.713415	2.05747	0.0424603	0.126439	-5.95203	0.000762478	-0.489582	0.312796	1	ICC	Methylation	Moderate
cg02349866	1.45522	-0.705499	0.0125734	-6.29172	3.13961e-10	1.9539e-06	0.000130674	chr15	90391877		CD vs HC	Methylation	0.594346	0.370025	0.753181	3.93031	5.29528e-06	1.93324e-05	0.0168734	0.00757311	0.0261737	0.725021	3.60315	0.000508947	0.00392841	-1.90893	0.000862474	1.07656	0.857758	1	ICC	Methylation	Moderate
cg00309945	1.14544	0.577688	0.0117242	5.33522	9.54279e-08	0.00015102	0.0397182	chr1	22148926	LDLRAD2;LDLRAD2;HSPG2;LDLRAD2;LDLRAD2;HSPG2	CD vs HC	Methylation	0.590902	0.365434	0.750875	3.8888	6.13253e-06	2.20953e-05	0.00602862	-0.00675366	0.0188109	0.63228	0.93667	0.351372	0.551581	-7.6009	0.00163828	-0.277426	0.391036	1	ICC	Methylation	Moderate
cg26432350	0.148835	0.590845	0.0117585	5.44876	5.07226e-08	9.4247e-05	0.0211113	chr3	47040357	NBEAL2;NBEAL2	CD vs HC	Methylation	0.589974	0.364199	0.750253	3.87774	6.37807e-06	2.28987e-05	0.00339682	-0.00953207	0.0163257	0.570257	0.521781	0.603072	0.767754	-7.90453	0.00167631	-0.535527	0.296787	1	ICC	Methylation	Moderate
cg07148145	2.73401	0.802268	0.013353	6.94274	3.84573e-12	6.40255e-08	1.60064e-06	chr7	99437259	CYP3A43;CYP3A43	CD vs HC	Methylation	0.589865	0.364054	0.75018	3.87645	6.4074e-06	2.29941e-05	-0.00415833	-0.0147687	0.00645209	0.635876	-0.778329	0.438365	0.634028	-7.73692	0.00112566	-0.793294	0.21482	1	ICC	Methylation	Moderate
cg17063143	1.1285	0.614048	0.0119727	5.61186	2.00162e-08	4.68032e-05	0.00833097	chr3	194343015		CD vs HC	Methylation	0.58849	0.362226	0.749258	3.86015	6.7895e-06	2.42448e-05	0.0166224	0.00731678	0.0259281	0.718624	3.54752	0.000613356	0.00456544	-2.08534	0.000863476	1.01275	0.843087	1	ICC	Methylation	Moderate
cg14556762	1.57366	-0.799904	0.013272	-6.94337	3.82857e-12	6.40255e-08	1.59349e-06	chr1	170532470		CD vs HC	Methylation	0.587978	0.361545	0.748914	3.85411	6.9372e-06	2.47257e-05	0.00996772	-0.00957071	0.0295062	0.454059	1.01317	0.313626	0.512614	-7.52636	0.00384148	0.699564	0.757021	1	ICC	Methylation	Moderate
cg16743273	2.53879	0.66842	0.0124211	5.99749	2.00385e-09	7.31604e-06	0.000834028	chr19	2076833		CD vs HC	Methylation	0.586149	0.359117	0.747686	3.83266	7.48881e-06	2.65089e-05	0.00382734	-0.0085639	0.0162186	0.717722	0.613422	0.541106	0.720593	-7.85218	0.00153895	-0.564216	0.286988	1	ICC	Methylation	Moderate
cg06500161	2.69858	0.593668	0.0119639	5.4276	5.71178e-08	0.00010247	0.0237731	chr21	43656587	ABCG1	CD vs HC	Methylation	0.585216	0.357879	0.747059	3.82178	7.78563e-06	2.74613e-05	0.0103298	0.00092738	0.0197323	0.592058	2.18187	0.0316576	0.101403	-5.69814	0.000881752	-0.188837	0.425318	1	ICC	Methylation	Moderate
cg07372520	2.25758	0.658364	0.0122899	5.93871	2.87274e-09	9.64248e-06	0.00119567	chr1	180086434	RP11-502H18.2	CD vs HC	Methylation	0.584461	0.356879	0.746552	3.81303	8.03342e-06	2.82568e-05	0.00105884	-0.00818759	0.0103053	0.731406	0.227422	0.820599	0.909205	-8.01568	0.000852394	-1.37126	0.0868087	1	ICC	Methylation	Moderate
cg21370522	2.17417	0.581359	0.0118243	5.34634	8.97509e-08	0.000143124	0.0373554	chr6	31543219	TNF	CD vs HC	Methylation	0.583674	0.355836	0.746022	3.80393	8.29968e-06	2.91001e-05	-0.0123506	-0.0243648	-0.000336359	0.161756	-2.04159	0.0440453	0.129914	-5.98347	0.00144611	0.464869	0.67844	1	ICC	Methylation	Moderate
cg05237360	0.0509562	0.676256	0.0122803	6.10249	1.0443e-09	4.6188e-06	0.000434651	chr12	133360704		CD vs HC	Methylation	0.58136	0.352773	0.744465	3.77738	9.13008e-06	3.17367e-05	0.0072959	-0.00186192	0.0164537	0.781456	1.58221	0.117021	0.263048	-6.79467	0.000835941	-0.667408	0.253088	1	ICC	Methylation	Moderate
cg20784591	0.273477	0.664207	0.0122281	6.00654	1.89522e-09	7.04296e-06	0.000788812	chr7	99972461	PILRA	CD vs HC	Methylation	0.580526	0.351671	0.743904	3.76788	9.44758e-06	3.27371e-05	-0.00244508	-0.012815	0.0079248	0.456347	-0.46827	0.640695	0.794758	-7.9312	0.00107475	-1.01284	0.156891	1	ICC	Methylation	Moderate
cg18978606	0.669977	0.574419	0.0116957	5.31147	1.08743e-07	0.000168714	0.04526	chr2	104996948		CD vs HC	Methylation	0.580376	0.351472	0.743803	3.76617	9.50583e-06	3.29208e-05	-0.00451803	-0.0151976	0.00616157	0.648834	-0.840178	0.402979	0.601558	-7.68673	0.00114053	-0.742997	0.229685	1	ICC	Methylation	Moderate
cg00377497	2.51879	-0.642882	0.0122336	-5.81239	6.15886e-09	1.78013e-05	0.00256339	chr8	27167110		CD vs HC	Methylation	0.580351	0.351438	0.743785	3.76588	9.51577e-06	3.29521e-05	0.00976329	-0.00649332	0.0260199	0.560948	1.19273	0.23603	0.425179	-7.32899	0.00265622	0.477838	0.683053	1	ICC	Methylation	Moderate
cg13696706	2.69995	0.603458	0.0119796	5.51348	3.51803e-08	7.32122e-05	0.0146424	chr9	124396830		CD vs HC	Methylation	0.579023	0.349685	0.742891	3.75086	1.00458e-05	3.46205e-05	-0.0105487	-0.0199865	-0.00111103	0.434307	-2.21979	0.0288815	0.0946607	-5.61808	0.000888453	-0.149637	0.440689	1	ICC	Methylation	Moderate
cg14427590	2.14529	0.630174	0.0120989	5.72912	1.00952e-08	2.72841e-05	0.00420175	chr17	60695089		CD vs HC	Methylation	0.578439	0.348914	0.742497	3.74428	1.02874e-05	3.53818e-05	0.00575289	-0.00231402	0.0138198	0.638275	1.4163	0.160052	0.327012	-7.03985	0.000646348	-1.08715	0.139901	1	ICC	Methylation	Moderate
cg08791347	1.924	0.61287	0.0119888	5.59731	2.17699e-08	5.01168e-05	0.00906091	chr10	13831250		CD vs HC	Methylation	0.578035	0.34838	0.742224	3.73972	1.0458e-05	3.59131e-05	-0.0136684	-0.0274233	8.65748e-05	0.33981	-1.97349	0.0514294	0.145702	-6.11574	0.00189871	0.805529	0.788708	1	ICC	Methylation	Moderate
cg01973483	0.924878	0.652035	0.0121759	5.90908	3.44019e-09	1.10996e-05	0.00143185	chr12	123591123	PITPNM2;PITPNM2	CD vs HC	Methylation	0.576237	0.34601	0.741011	3.71962	1.12474e-05	3.83757e-05	0.00196451	-0.00923859	0.0131676	0.640038	0.348252	0.728444	0.853458	-7.98059	0.00125611	-0.924703	0.178765	1	ICC	Methylation	Moderate
cg03466342	1.84891	0.628193	0.0120935	5.71238	1.11406e-08	2.9534e-05	0.00463684	chr12	52753899	KRT85	CD vs HC	Methylation	0.573545	0.342465	0.739193	3.68983	1.25328e-05	4.23347e-05	-0.00486624	-0.0152659	0.00553345	0.583073	-0.929287	0.355163	0.555359	-7.60779	0.00108099	-0.749031	0.227871	1	ICC	Methylation	Moderate
cg19893929	1.17945	0.653421	0.0121977	5.91636	3.29145e-09	1.08725e-05	0.00136994	chr2	16105823		CD vs HC	Methylation	0.568847	0.336295	0.736014	3.63873	1.5103e-05	5.01427e-05	-0.00364755	-0.0200279	0.0127328	0.657047	-0.442238	0.659351	0.807862	-7.94314	0.00269697	-0.145076	0.442483	1	ICC	Methylation	Moderate
cg06946797	0.427309	-0.810992	0.013281	-7.03722	1.96107e-12	4.38286e-08	8.16219e-07	chr16	11422409		CD vs HC	Methylation	0.568588	0.335955	0.735838	3.63594	1.52583e-05	5.06141e-05	0.0108557	0.000210234	0.0215011	0.202425	2.02521	0.0457329	0.133587	-6.01566	0.00113318	0.0746846	0.529686	1	ICC	Methylation	Moderate
cg19821988	0.480977	0.686679	0.0123849	6.17031	6.81567e-10	3.45947e-06	0.000283677	chr17	3827633	ATP2A3;ATP2A3;ATP2A3	CD vs HC	Methylation	0.567721	0.334819	0.73525	3.62664	1.57871e-05	5.21979e-05	-2.3177e-05	-0.00956162	0.00951527	0.551273	-0.00482566	0.99616	0.998317	-8.04177	0.00090774	-1.41533	0.0801685	1	ICC	Methylation	Moderate
cg16739178	2.20307	0.794059	0.0132732	6.89232	5.48899e-12	7.87787e-08	2.28458e-06	chr16	85470674		CD vs HC	Methylation	0.566987	0.333858	0.734753	3.6188	1.62481e-05	5.35727e-05	0.00288491	-0.00625412	0.0120239	0.595575	0.626916	0.532261	0.713561	-7.84377	0.000832471	-1.19523	0.117528	1	ICC	Methylation	Moderate
cg14076239	0.467344	0.584685	0.0117609	5.3914	6.99101e-08	0.000119252	0.0290974	chr13	53712850		CD vs HC	Methylation	0.565056	0.331331	0.733443	3.59829	1.75208e-05	5.73557e-05	-0.00429754	-0.0254513	0.0168562	0.483556	-0.403468	0.687537	0.826931	-7.95967	0.0045047	0.274875	0.607987	1	ICC	Methylation	Moderate
cg19626138	0.471928	0.676505	0.0122932	6.10153	1.0506e-09	4.6188e-06	0.00043727	chr8	37731969	RAB11FIP1	CD vs HC	Methylation	0.565004	0.331262	0.733407	3.59774	1.75565e-05	5.74622e-05	-0.00104274	-0.0134593	0.0113739	0.401935	-0.166782	0.867906	0.93519	-8.02774	0.0015453	-0.831481	0.203923	1	ICC	Methylation	Moderate
cg25655096	0.633408	0.597393	0.0118242	5.49382	3.93337e-08	7.7991e-05	0.0163711	chr12	6745292	LPAR5;LPAR5;LPAR5;LPAR5	CD vs HC	Methylation	0.563744	0.329615	0.732551	3.58446	1.84372e-05	6.00592e-05	0.00110162	-0.0130516	0.0152549	0.432178	0.15458	0.87749	0.940253	-8.02972	0.00201087	-0.602981	0.274	1	ICC	Methylation	Moderate
cg01871427	0.657702	-0.588135	0.0117756	-5.41983	5.96547e-08	0.000106562	0.024829	chr12	90341955	RP11-654D12.3;RP11-654D12.2	CD vs HC	Methylation	0.563122	0.328803	0.732129	3.57794	1.88862e-05	6.13858e-05	0.00248571	-0.0104994	0.0154708	0.626206	0.380175	0.704689	0.838337	-7.96887	0.001691	-0.619781	0.268464	1	ICC	Methylation	Moderate
cg08549335	3.42075	-0.735672	0.0172817	-5.59617	2.19136e-08	5.01168e-05	0.0091207	chr7	30387954		CD vs HC	Methylation	0.563021	0.328671	0.732061	3.57688	1.89602e-05	6.16063e-05	-0.00963078	-0.0292191	0.00995754	0.325322	-0.97643	0.331403	0.531323	-7.56288	0.00386118	0.668255	0.747181	1	ICC	Methylation	Moderate
cg04255937	1.45455	0.76058	0.0129643	6.67991	2.39083e-11	2.55152e-07	9.95092e-06	chr12	122269675	SETD1B;SETD1B	CD vs HC	Methylation	0.562192	0.327589	0.731497	3.56821	1.95774e-05	6.34112e-05	0.00607589	-0.00557093	0.0177227	0.757576	1.03605	0.302886	0.50125	-7.50296	0.00135841	-0.417005	0.338821	1	ICC	Methylation	Moderate
cg00851028	3.02579	0.732784	0.0131293	6.39522	1.60314e-10	1.17061e-06	6.67248e-05	chr1	234905772		CD vs HC	Methylation	0.556319	0.319939	0.727499	3.50775	2.45019e-05	7.77081e-05	-0.00253895	-0.0139608	0.00888292	0.645707	-0.441462	0.65991	0.808236	-7.94349	0.00130605	-0.833593	0.203331	1	ICC	Methylation	Moderate
cg12535090	1.3728	0.73807	0.0127783	6.52923	6.61102e-11	5.73247e-07	2.75159e-05	chr11	20071677	NAV2-AS2	CD vs HC	Methylation	0.55371	0.31655	0.725719	3.48139	2.70341e-05	8.49409e-05	-0.0017168	-0.0131973	0.00976371	0.732282	-0.296985	0.767145	0.877504	-7.99728	0.0013196	-0.905511	0.183776	1	ICC	Methylation	Moderate
cg02543993	2.73904	0.675062	0.0124231	6.05661	1.39021e-09	5.67277e-06	0.000578622	chr7	5736195		CD vs HC	Methylation	0.552681	0.315216	0.725017	3.47108	2.80964e-05	8.79844e-05	0.0289194	0.00839115	0.0494476	0.776381	2.79779	0.00626255	0.0290986	-4.24839	0.00424162	2.8512	0.997313	1	ICC	Methylation	Moderate
cg06151145	1.82377	0.627771	0.0121011	5.70675	1.15156e-08	3.03349e-05	0.00479292	chr4	48346434		CD vs HC	Methylation	0.549022	0.310476	0.722515	3.4348	3.21932e-05	9.95024e-05	0.0104039	-0.0038009	0.0246088	0.497812	1.45458	0.149176	0.311597	-6.98558	0.00202562	0.394219	0.652836	1	ICC	Methylation	Moderate
cg09502149	0.572284	-0.683792	0.0123582	-6.15102	7.69865e-10	3.81461e-06	0.000320427	chr1	43406792		CD vs HC	Methylation	0.544651	0.304831	0.719521	3.39223	3.7798e-05	0.000115082	0.0157273	0.00673483	0.0247198	0.520695	3.47338	0.000784236	0.00556074	-2.31718	0.000805661	0.776506	0.780283	1	ICC	Methylation	Moderate
cg26712428	2.57964	0.618471	0.0120506	5.63398	1.76102e-08	4.2124e-05	0.00732957	chr10	105218771	CALHM1;RP11-225H22.4	CD vs HC	Methylation	0.544137	0.304169	0.719169	3.38728	3.85119e-05	0.000117048	0.00931724	-0.00161271	0.0202472	0.246731	1.69296	0.093835	0.225229	-6.61671	0.00119511	-0.113961	0.454758	1	ICC	Methylation	Moderate
cg26307105	2.7181	-0.666763	0.0123806	-5.99239	2.06778e-09	7.45175e-06	0.000860635	chr19	17861017	FCHO1	CD vs HC	Methylation	0.541793	0.301149	0.71756	3.36484	4.19303e-05	0.000126383	0.0108284	-0.000446682	0.0221034	0.619144	1.90731	0.0595886	0.162414	-6.24033	0.00127243	0.151854	0.560183	1	ICC	Methylation	Moderate
cg06248061	1.45819	0.595585	0.0118498	5.47126	4.46844e-08	8.61028e-05	0.0185982	chr10	135372380	SYCE1;SYCE1;SYCE1;SPRN	CD vs HC	Methylation	0.541414	0.300661	0.7173	3.36123	4.25079e-05	0.000127953	0.00584414	-0.00147009	0.0131584	0.826994	1.58682	0.115971	0.261355	-6.78748	0.000529541	-1.25818	0.105749	1	ICC	Methylation	Moderate
cg14534148	1.5677	0.672059	0.0123474	6.04811	1.46558e-09	5.80944e-06	0.000609991	chr6	170559869		CD vs HC	Methylation	0.540201	0.299101	0.716467	3.34973	4.44062e-05	0.000133112	-0.00149972	-0.00804334	0.0050439	0.811661	-0.455165	0.650059	0.801282	-7.9373	0.000421793	-2.17444	0.016114	1	ICC	Methylation	Moderate
cg22977745	1.24803	0.584034	0.0117781	5.38147	7.3882e-08	0.000122512	0.0307506	chr12	124908931		CD vs HC	Methylation	0.538538	0.296964	0.715324	3.33405	4.71352e-05	0.000140526	0.0156368	0.00412529	0.0271484	0.743373	2.69769	0.00830085	0.0362765	-4.5051	0.0013268	0.977136	0.834473	1	ICC	Methylation	Moderate
cg13300580	0.913726	0.745786	0.0128247	6.58551	4.53313e-11	4.1409e-07	1.88674e-05	chr1	27440539	SLC9A1	CD vs HC	Methylation	0.537371	0.295466	0.714521	3.32312	4.91407e-05	0.00014592	0.000139443	-0.00715863	0.00743752	0.482974	0.0379461	0.969813	0.986065	-8.04106	0.000527158	-2.05992	0.02111	1	ICC	Methylation	Moderate
cg25653947	2.48105	0.962364	0.0147589	7.9216	2.34479e-15	1.95186e-10	9.75929e-10	chr8	144443217	TOP1MT;TOP1MT;TOP1MT	CD vs HC	Methylation	0.535962	0.293658	0.71355	3.30999	5.16658e-05	0.000152651	-0.00530894	-0.0151341	0.00451618	0.468198	-1.07312	0.286016	0.482917	-7.46395	0.000963748	-0.795886	0.21407	1	ICC	Methylation	Moderate
cg17781958	2.2772	0.948417	0.0146	7.84916	4.18843e-15	2.76581e-10	1.74327e-09	chr17	79428404	RP11-1055B8.8	CD vs HC	Methylation	0.535322	0.292838	0.713109	3.30405	5.28517e-05	0.000155816	0.00546087	-0.00891698	0.0198387	0.570628	0.754301	0.452588	0.646783	-7.75539	0.00207552	-0.164235	0.434953	1	ICC	Methylation	Moderate
cg07521618	1.17013	0.621756	0.0120107	5.6733	1.40076e-08	3.57677e-05	0.00583014	chr14	105857176	PACS2	CD vs HC	Methylation	0.535131	0.292593	0.712978	3.30228	5.32105e-05	0.000156778	0.0010878	-0.00651413	0.00868972	0.71847	0.284185	0.776905	0.883547	-8.00103	0.000572838	-1.81146	0.0366602	1	ICC	Methylation	Moderate
cg10714509	2.07669	-0.584846	0.0118398	-5.37489	7.66276e-08	0.000125564	0.0318933	chr1	234680511		CD vs HC	Methylation	0.53437	0.291618	0.712454	3.29525	5.46608e-05	0.00016065	-0.00676161	-0.0225065	0.00898331	0.361003	-0.852877	0.395934	0.594847	-7.67596	0.00249101	0.105868	0.542042	1	ICC	Methylation	Moderate
cg00634542	2.24101	0.777688	0.0131698	6.77667	1.22981e-11	1.50548e-07	5.11863e-06	chr2	219254588	SLC11A1	CD vs HC	Methylation	0.529549	0.285455	0.709127	3.25124	6.47179e-05	0.000187119	0.0063482	-0.002265	0.0149614	0.558226	1.46374	0.146662	0.307944	-6.97239	0.000738288	-0.896983	0.18603	1	ICC	Methylation	Moderate
cg06580800	3.04525	-0.679853	0.0130165	-5.95892	2.53913e-09	8.73402e-06	0.00105682	chr19	39921535		CD vs HC	Methylation	0.525319	0.280063	0.706201	3.21335	7.49023e-05	0.000213611	0.0184875	0.0051727	0.0318022	0.326047	2.75753	0.00701982	0.031825	-4.35257	0.00177849	1.62154	0.945845	1	ICC	Methylation	Moderate
cg12526474	3.00344	-0.612118	0.0120867	-5.56777	2.58017e-08	5.74277e-05	0.010739	chr7	140097579	SLC37A3;SLC37A3;SLC37A3;SLC37A3;SLC37A3;SLC37A3	CD vs HC	Methylation	0.523378	0.277594	0.704857	3.1962	8.0044e-05	0.000226855	0.00126966	-0.00749267	0.010032	0.206023	0.28777	0.774168	0.881827	-7.99999	0.000764431	-1.45788	0.0741326	1	ICC	Methylation	Moderate
cg27469606	3.13373	-0.70105	0.0142271	-5.87746	4.16598e-09	1.32361e-05	0.00173393	chr19	1154485	SBNO2	CD vs HC	Methylation	0.515904	0.268118	0.699668	3.13141	0.000102984	0.000284876	0.00763666	-0.00116586	0.0164392	0.802517	1.72295	0.0882443	0.21556	-6.56656	0.000771554	-0.688291	0.246498	1	ICC	Methylation	Moderate
cg12670943	1.62997	0.791876	0.0131765	6.89855	5.25361e-12	7.80934e-08	2.18662e-06	chr22	43006541		CD vs HC	Methylation	0.512062	0.263265	0.696993	3.09888	0.000116965	0.000319547	0.00409772	-0.00492437	0.0131198	0.745181	0.902012	0.369397	0.569349	-7.63279	0.000811042	-1.08335	0.140736	1	ICC	Methylation	Moderate
cg06372654	2.38477	-0.586756	0.0118758	-5.38425	7.27483e-08	0.000121566	0.0302787	chr7	128044655		CD vs HC	Methylation	0.512019	0.26321	0.696963	3.09852	0.000117131	0.000319967	0.00832641	-0.00273016	0.019383	0.575957	1.4956	0.138169	0.295457	-6.92589	0.0012232	-0.226754	0.410558	1	ICC	Methylation	Moderate
cg02155111	1.37175	0.584361	0.011806	5.3781	7.5275e-08	0.000124327	0.0313304	chr3	112695305	CD200R1;CD200R1;CD200R1	CD vs HC	Methylation	0.512006	0.263195	0.696954	3.09841	0.000117178	0.000320083	-0.000885445	-0.0121338	0.0103629	0.755872	-0.156333	0.876112	0.939549	-8.02945	0.00126636	-1.01974	0.155259	1	ICC	Methylation	Moderate
cg19603202	0.668819	0.595652	0.0118269	5.47717	4.32177e-08	8.40547e-05	0.0179877	chr22	38431726	RP5-1039K5.16	CD vs HC	Methylation	0.511478	0.262528	0.696586	3.09398	0.000119233	0.000325176	9.29601e-05	-0.00686602	0.00705194	0.713344	0.0265294	0.978892	0.990322	-8.04143	0.00047838	-2.21258	0.0146961	1	ICC	Predicted GV	Moderate
cg24773560	2.58319	0.595621	0.0119068	5.45849	4.80199e-08	9.04597e-05	0.0199865	chr12	56732723	IL23A;IL23A	CD vs HC	Methylation	0.509887	0.260523	0.695476	3.08069	0.000125618	0.000340959	-0.0118088	-0.0240267	0.000409129	0.324897	-1.91949	0.0580103	0.159204	-6.2177	0.00149592	0.403629	0.656291	1	ICC	Methylation	Moderate
cg17254383	2.33956	-0.643258	0.0122169	-5.81975	5.8936e-09	1.71538e-05	0.00245299	chr17	53363128		CD vs HC	Methylation	0.509695	0.260281	0.695342	3.07909	0.00012641	0.000342871	0.0203823	0.00685422	0.0339103	0.713851	2.99222	0.00355204	0.018618	-3.72736	0.00183625	1.95254	0.973049	1	ICC	Methylation	Moderate
cg05398036	1.73339	-0.708224	0.0125948	-6.31068	2.77819e-10	1.85301e-06	0.000115632	chr1	186504948		CD vs HC	Methylation	0.506328	0.256046	0.692991	3.05128	0.000141039	0.000378449	0.0218543	0.00722118	0.0364874	0.375427	2.96604	0.00383966	0.0197896	-3.79921	0.00215024	2.17817	0.98403	1	ICC	Methylation	Moderate
cg20631044	1.0626	-0.640049	0.0120853	-5.82217	5.80884e-09	1.70334e-05	0.00241771	chr19	41255890	SNRPA;SNRPA;C19orf54;C19orf54;C19orf54	CD vs HC	Methylation	0.506178	0.255857	0.692886	3.05004	0.000141725	0.000380114	0.00902879	-5.38287e-05	0.0181114	0.520222	1.97422	0.051345	0.145526	-6.11435	0.0008221	-0.434112	0.33261	1	ICC	Methylation	Moderate
cg13772414	1.61603	0.642764	0.0121883	5.8221	5.81132e-09	1.70334e-05	0.00241874	chr2	222383060		CD vs HC	Methylation	0.50455	0.253813	0.691747	3.03673	0.000149369	0.000398618	-0.0142112	-0.0261308	-0.00229151	0.407476	-2.36779	0.0199809	0.071567	-5.29378	0.00142328	0.755728	0.774132	1	ICC	Methylation	Moderate
cg26599989	1.91855	0.942344	0.0145336	7.81668	5.42335e-15	2.82158e-10	2.25726e-09	chr11	1297087	TOLLIP;TOLLIP;TOLLIP;TOLLIP;TOLLIP	CD vs HC	Methylation	0.501941	0.250541	0.689921	3.01559	0.000162395	0.000429881	-0.0073854	-0.0179753	0.00320451	0.563726	-1.38503	0.169381	0.34005	-7.08316	0.00112128	-0.410685	0.341128	1	ICC	Methylation	Moderate
cg24743237	3.19281	0.693532	0.0150079	5.66118	1.50333e-08	3.7693e-05	0.00625704	chr2	242702932	D2HGDH;D2HGDH	CD vs HC	Methylation	0.501781	0.250341	0.689809	3.0143	0.000163227	0.000431873	-0.00220551	-0.01618	0.011769	0.713202	-0.313437	0.754656	0.869757	-7.99221	0.00196014	-0.521847	0.301513	1	ICC	Methylation	Moderate
cg24890054	1.98849	0.585058	0.0118102	5.38358	7.30195e-08	0.000121566	0.0303916	chr2	18059752	KCNS3;KCNS3;KCNS3	CD vs HC	Methylation	0.497067	0.244445	0.686503	2.97667	0.000189516	0.000494259	-0.0141348	-0.0237054	-0.00456428	0.081916	-2.93312	0.0042317	0.0213745	-3.8888	0.000913931	0.510111	0.694405	1	ICC	Methylation	Poor
cg22448090	3.12094	0.683917	0.0139033	5.80021	6.62307e-09	1.88808e-05	0.0027566	chr1	200978598	KIF21B	CD vs HC	Methylation	0.496175	0.243331	0.685876	2.96963	0.000194901	0.000506944	0.00921536	0.00113437	0.0172964	0.721498	2.26477	0.0258659	0.0870826	-5.52149	0.000648644	-0.601887	0.274362	1	ICC	Methylation	Poor
cg03062881	2.27224	0.586033	0.0118829	5.37602	7.61494e-08	0.000125274	0.0316943	chr21	47844012	PCNT	CD vs HC	Methylation	0.493901	0.240494	0.684277	2.95179	0.00020926	0.00054052	-0.00453941	-0.0190209	0.00994205	0.667792	-0.622535	0.535124	0.715907	-7.84652	0.00210569	-0.242999	0.404272	1	ICC	Predicted GV	Poor
cg15551881	1.58811	1.00968	0.0151508	8.20291	2.34634e-16	3.25525e-11	9.76574e-11	chr9	123688715	TRAF1;TRAF1	CD vs HC	Methylation	0.492021	0.238153	0.682954	2.93717	0.000221842	0.000569963	-0.0241732	-0.0398737	-0.0084727	0.274823	-3.05772	0.0029176	0.0159155	-3.54535	0.00247692	2.4899	0.992717	1	ICC	Methylation	Poor
cg17980786	0.379847	0.858524	0.0136678	7.34351	2.08067e-13	7.21667e-09	8.66001e-08	chr3	32933637	TRIM71	CD vs HC	Methylation	0.488012	0.233171	0.68013	2.90634	0.000250972	0.000637341	-0.0128128	-0.0231314	-0.00249422	0.48478	-2.46604	0.0155077	0.058883	-5.06827	0.00106404	0.355353	0.638432	1	ICC	Methylation	Poor
cg20228385	1.90353	0.616215	0.0120396	5.61599	1.9544e-08	4.59574e-05	0.00813446	chr12	56030407	OR10P1	CD vs HC	Methylation	0.486601	0.231421	0.679134	2.89561	0.000262016	0.000662598	-0.0057745	-0.0161295	0.00458053	0.620523	-1.10749	0.270959	0.465958	-7.42659	0.00107164	-0.650242	0.258575	1	ICC	Methylation	Poor
cg19867579	3.19028	0.704506	0.0151376	5.72607	1.02783e-08	2.75998e-05	0.00427797	chr2	175643491		CD vs HC	Methylation	0.484726	0.229096	0.677809	2.88143	0.000277377	0.000697573	-0.00637124	-0.012945	0.000202536	0.499443	-1.9248	0.0573325	0.157822	-6.20778	0.000425784	-1.39507	0.0831712	1	ICC	Methylation	Poor
cg11254522	0.878477	0.582603	0.0117569	5.37313	7.73834e-08	0.000126305	0.0322079	chr1	27950343	FGR;FGR	CD vs HC	Methylation	0.483395	0.227449	0.676869	2.87143	0.000288758	0.000723473	0.000404132	-0.00986943	0.0106777	0.510545	0.078123	0.937899	0.970703	-8.0387	0.00105469	-1.22992	0.110925	1	ICC	Methylation	Poor
cg10566581	1.50724	0.599223	0.0118686	5.50033	3.79071e-08	7.69171e-05	0.0157774	chr20	35220415	TGIF2;TGIF2;RP5-977B1.11;TGIF2	CD vs HC	Methylation	0.483195	0.227201	0.676727	2.86993	0.00029051	0.000727417	-0.00191765	-0.0130228	0.00918751	0.719086	-0.342942	0.732422	0.855986	-7.98244	0.00123406	-0.94409	0.173794	1	ICC	Methylation	Poor
cg01101459	2.08005	0.850924	0.0137019	7.26945	3.60964e-13	1.12806e-08	1.50238e-07	chr1	234871477		CD vs HC	Methylation	0.481191	0.224723	0.675309	2.85498	0.000308546	0.000767906	0.00272514	-0.00945067	0.014901	0.753372	0.444496	0.657724	0.806688	-7.94214	0.00148556	-0.70568	0.241082	1	ICC	Methylation	Poor
cg25362050	0.796526	-0.701352	0.0124829	-6.27738	3.44316e-10	2.10748e-06	0.000143308	chr17	38470900	RARA	CD vs HC	Methylation	0.481004	0.224492	0.675177	2.85359	0.000310277	0.000771744	0.00744731	-0.000761784	0.0156564	0.676451	1.80169	0.074857	0.191544	-6.431	0.000669698	-0.83402	0.203211	1	ICC	Methylation	Poor
cg07443710	2.07959	-0.606854	0.0119655	-5.54777	2.89333e-08	6.27207e-05	0.0120424	chr10	71206848		CD vs HC	Methylation	0.480972	0.224453	0.675155	2.85336	0.00031057	0.000772379	0.0082333	-0.00307498	0.0195416	0.617616	1.44595	0.151576	0.315044	-6.99793	0.00128	-0.205307	0.418892	1	ICC	Methylation	Poor
cg18995788	1.07302	-0.671804	0.0123253	-6.05124	1.43737e-09	5.80827e-06	0.000598252	chr8	62673444	RP11-280G9.1	CD vs HC	Methylation	0.478675	0.221617	0.673527	2.83638	0.000332606	0.000821533	0.0237183	0.0120305	0.0354061	0.838854	4.03022	0.000114418	0.00117551	-0.487979	0.00136805	2.60792	0.994688	1	ICC	Methylation	Poor
cg19281794	2.8626	0.647158	0.0122866	5.83841	5.27024e-09	1.57808e-05	0.00219354	chr3	112218761	BTLA;BTLA	CD vs HC	Methylation	0.478143	0.220961	0.67315	2.83247	0.000337906	0.000833279	-0.0156817	-0.0282916	-0.00307184	0.211017	-2.46979	0.0153565	0.058448	-5.05951	0.00159411	1.0604	0.854135	1	ICC	Methylation	Poor
cg04086394	2.02087	0.679186	0.012435	6.09069	1.12424e-09	4.77471e-06	0.000467921	chr1	193082764		CD vs HC	Methylation	0.477617	0.220313	0.672778	2.82861	0.000343216	0.000844967	-0.00605963	-0.0146689	0.00254959	0.847418	-1.39785	0.165508	0.334652	-7.06553	0.000737596	-0.934668	0.176199	1	ICC	Methylation	Poor
cg00962903	1.45778	-0.746862	0.0128692	-6.58361	4.59173e-11	4.1409e-07	1.91113e-05	chr3	168863028	MECOM;MECOM;MECOM;MECOM;MECOM	CD vs HC	Methylation	0.473764	0.215569	0.670042	2.80057	0.000384487	0.000936043	0.00130159	-0.0103134	0.0129165	0.205825	0.222552	0.824376	0.911322	-8.01679	0.00135093	-0.924698	0.178767	1	ICC	Methylation	Poor
cg09481056	1.23938	0.69831	0.0125068	6.24418	4.26023e-10	2.46272e-06	0.000177316	chr16	2339260		CD vs HC	Methylation	0.466445	0.206593	0.664833	2.74844	0.000475303	0.00113358	0.00770017	-0.00162804	0.0170284	0.632834	1.63938	0.104537	0.243004	-6.70422	0.000867719	-0.581914	0.281021	1	ICC	Methylation	Poor
cg27307975	1.55839	-0.754461	0.0129332	-6.63412	3.26442e-11	3.15975e-07	1.35869e-05	chr15	58797839		CD vs HC	Methylation	0.464862	0.204657	0.663703	2.73735	0.00049731	0.00118088	0.0132043	0.00384347	0.0225651	0.7959	2.80142	0.006198	0.028875	-4.23892	0.00087387	0.302734	0.618613	1	ICC	Methylation	Poor
cg03411579	2.81853	0.686518	0.0125167	6.1363	8.44657e-10	4.08787e-06	0.000351556	chr12	76552736		CD vs HC	Methylation	0.464287	0.203954	0.663293	2.73334	0.000505528	0.00119858	-0.016173	-0.0294112	-0.00293482	0.404173	-2.42627	0.0171976	0.0637889	-5.16053	0.00175796	1.18974	0.8814	1	ICC	Methylation	Poor
cg07719512	2.94509	0.684506	0.012522	6.11701	9.53451e-10	4.4402e-06	0.000396838	chr2	219246576	SLC11A1;SLC11A1;SLC11A1	CD vs HC	Methylation	0.461826	0.20095	0.661535	2.71627	0.000542073	0.0012765	-0.00840882	-0.0142376	-0.00258005	0.492242	-2.86507	0.0051618	0.0249988	-4.0714	0.000332557	-1.31159	0.0964556	1	ICC	Methylation	Poor
cg14334350	0.385513	0.583467	0.0117272	5.38789	7.12879e-08	0.000120104	0.0296709	chr9	139400168		CD vs HC	Methylation	0.461576	0.200645	0.661356	2.71454	0.00054592	0.00128469	0.00667068	-0.00561932	0.0189607	0.670714	1.07794	0.283868	0.480498	-7.45878	0.00151374	-0.266406	0.39526	1	ICC	Methylation	Poor
cg24298409	1.59352	0.576319	0.0117766	5.31071	1.092e-07	0.000168714	0.0454502	chr3	50379246	RASSF1;RASSF1;ZMYND10;RASSF1;ZMYND10;ZMYND10-AS1	CD vs HC	Methylation	0.458912	0.197398	0.65945	2.69625	0.000588395	0.0013748	-0.00492076	-0.0133146	0.00347305	0.652196	-1.16426	0.247318	0.438626	-7.36237	0.000700642	-1.11836	0.133158	1	ICC	Methylation	Poor
cg14722693	1.60996	-0.835583	0.0135845	-7.16915	7.54626e-13	1.96303e-08	3.14084e-07	chr8	19436451	CSGALNACT1;CSGALNACT1;CSGALNACT1;CSGALNACT1;CSGALNACT1	CD vs HC	Methylation	0.45665	0.194648	0.65783	2.68087	0.000626735	0.00145581	0.00879833	-0.00374046	0.0213371	0.5027	1.39355	0.1668	0.336456	-7.07146	0.00157607	0.0176903	0.507038	1	ICC	Methylation	Poor
cg06846976	0.444412	0.730051	0.0126619	6.48788	8.70499e-11	7.02839e-07	3.62312e-05	chr16	2121682		CD vs HC	Methylation	0.456614	0.194604	0.657804	2.68063	0.000627361	0.00145711	0.0072938	-0.00224395	0.0168315	0.760991	1.51874	0.132243	0.286613	-6.89151	0.000907606	-0.598863	0.275365	1	ICC	Methylation	Poor
cg00169184	1.10219	0.689442	0.0124341	6.18288	6.2944e-10	3.23433e-06	0.00026198	chr12	124908920		CD vs HC	Methylation	0.455853	0.193679	0.657258	2.67548	0.000640776	0.00148525	0.00297385	-0.00746421	0.0134119	0.77472	0.565817	0.57289	0.74519	-7.88042	0.00108906	-0.946969	0.173063	1	ICC	Methylation	Poor
cg17237086	1.34731	0.605651	0.0119121	5.54917	2.87035e-08	6.25484e-05	0.0119467	chr22	40814966	MKL1	CD vs HC	Methylation	0.452041	0.189053	0.654523	2.64991	0.000711849	0.00163387	-0.00603765	-0.0143457	0.00227042	0.599757	-1.44326	0.152331	0.316112	-7.00177	0.000686193	-0.99996	0.159972	1	ICC	Methylation	Poor
cg24678869	2.71586	0.670553	0.0123862	6.02511	1.68996e-09	6.45304e-06	0.000703382	chr1	153919638	DENND4B	CD vs HC	Methylation	0.450706	0.187435	0.653563	2.64103	0.000738364	0.00168902	-0.00188285	-0.0100105	0.00624479	0.597721	-0.460075	0.646544	0.798897	-7.93504	0.000656273	-1.5487	0.062437	1	ICC	Methylation	Poor
cg19554257	1.71502	-0.600128	0.0119269	-5.49517	3.90343e-08	7.7991e-05	0.0162465	chr12	116996931	MAP1LC3B2	CD vs HC	Methylation	0.450031	0.186619	0.653078	2.63657	0.000752085	0.00171753	-0.00800748	-0.0139534	-0.00206156	0.17048	-2.67457	0.00885026	0.0381391	-4.56326	0.000346473	-1.33902	0.0919257	1	ICC	Methylation	Poor
cg17855595	3.58222	0.756057	0.0200977	5.33312	9.654e-08	0.000152201	0.0401811	chr1	249148077		CD vs HC	Methylation	0.449558	0.186047	0.652738	2.63345	0.000761837	0.00173747	-0.00757789	-0.0152702	0.000114414	0.44105	-1.95645	0.0534337	0.149903	-6.1482	0.000586784	-0.930082	0.177377	1	ICC	Methylation	Poor
cg20364632	2.07115	-0.674053	0.0123593	-6.06314	1.33492e-09	5.5011e-06	0.000555611	chr6	49636226		CD vs HC	Methylation	0.448345	0.18458	0.651865	2.62546	0.000787375	0.00179027	-0.00882474	-0.0161149	-0.00153453	0.207489	-2.40402	0.0182128	0.0666732	-5.21155	0.000526	-0.838276	0.20202	1	ICC	Methylation	Poor
cg09233395	2.65161	-0.606219	0.0119996	-5.53408	3.12863e-08	6.64374e-05	0.0130217	chr8	116678582	TRPS1;TRPS1;TRPS1	CD vs HC	Methylation	0.44659	0.182458	0.650601	2.61395	0.000825693	0.00186901	0.0106384	-0.00295666	0.0242334	0.176578	1.55407	0.123587	0.273343	-6.83806	0.00185458	0.369943	0.643864	1	ICC	Methylation	Poor
cg04875514	2.00839	0.631213	0.012131	5.73097	9.98577e-09	2.71647e-05	0.0041562	chr12	53497147	SOAT2	CD vs HC	Methylation	0.445514	0.18116	0.649826	2.60695	0.000849969	0.00191863	-0.0115218	-0.0205062	-0.00253735	0.468797	-2.54687	0.0125238	0.0499234	-4.87675	0.000804202	-0.0617276	0.475457	1	ICC	Methylation	Poor
cg21641573	2.00251	0.611853	0.0120213	5.58047	2.39873e-08	5.39664e-05	0.00998379	chr4	1210478		CD vs HC	Methylation	0.439387	0.173781	0.645402	2.56752	0.0010008	0.00222427	-0.00113161	-0.00883558	0.00657235	0.739048	-0.291717	0.771158	0.879954	-7.99884	0.000588595	-1.77107	0.0399243	1	ICC	Methylation	Poor
cg09349128	4.35316	-1.14762	0.033273	-6.29144	3.1453e-10	1.9539e-06	0.000130911	chr22	50327986		CD vs HC	Methylation	0.437855	0.171942	0.644294	2.5578	0.00104202	0.002307	0.0210691	0.00744953	0.0346886	0.29784	3.07227	0.00279168	0.0153706	-3.50447	0.00186131	2.07062	0.979407	1	ICC	Methylation	Poor
cg22508831	0.179701	-0.669756	0.0122572	-6.04952	1.45277e-09	5.80944e-06	0.000604661	chr22	40573204	TNRC6B;TNRC6B	CD vs HC	Methylation	0.431873	0.164774	0.639959	2.52034	0.00121779	0.00265743	-0.00213878	-0.0127844	0.0085068	0.210613	-0.399	0.690814	0.829112	-7.96147	0.00113321	-0.997055	0.160672	1	ICC	Methylation	Poor
cg06192883	3.06693	0.891884	0.0151195	7.25336	4.06545e-13	1.12806e-08	1.69209e-07	chr15	52554171	MYO5C	CD vs HC	Methylation	0.427732	0.159828	0.636951	2.49487	0.00135435	0.00292563	-0.0152737	-0.0265992	-0.00394828	0.316135	-2.67835	0.00875834	0.0378297	-4.55379	0.00128392	0.895406	0.813551	1	ICC	Methylation	Poor
cg00294382	1.4004	0.639257	0.0121154	5.80773	6.33263e-09	1.81774e-05	0.00263572	chr12	56732721	IL23A;IL23A	CD vs HC	Methylation	0.424582	0.156075	0.634657	2.47573	0.00146712	0.00314627	-0.0124707	-0.0207765	-0.00416504	0.196337	-2.9819	0.00366302	0.0190726	-3.75576	0.000685798	-0.00322842	0.498716	1	ICC	Methylation	Poor
cg19742686	1.78507	0.594032	0.011847	5.45764	4.82496e-08	9.04597e-05	0.0200821	chr19	10823913	QTRT1;DNM2	CD vs HC	Methylation	0.410614	0.139526	0.624444	2.39336	0.00207292	0.004306	0.00818595	0.0011335	0.0152384	0.744486	2.30519	0.0233963	0.0807224	-5.43323	0.000491594	-0.994438	0.161304	1	ICC	Methylation	Poor
cg23058673	1.2372	0.614652	0.0119716	5.61763	1.93599e-08	4.57831e-05	0.00805782	chr7	5422234	TNRC18	CD vs HC	Methylation	0.410283	0.139135	0.624201	2.39146	0.00208962	0.00433741	-0.00740671	-0.0170602	0.00224676	0.766367	-1.52377	0.130984	0.28468	-6.88398	0.000930013	-0.563374	0.287273	1	ICC	Methylation	Poor
cg03214715	1.26079	0.59624	0.0118857	5.469	4.52571e-08	8.66096e-05	0.0188365	chr12	57873176	ARHGAP9;ARHGAP9;ARHGAP9;ARHGAP9	CD vs HC	Methylation	0.409256	0.137925	0.623447	2.38556	0.00214213	0.00443672	-0.00222808	-0.00921227	0.00475611	0.468596	-0.633566	0.52793	0.710066	-7.83955	0.000481926	-1.87139	0.0322285	1	ICC	Methylation	Poor
cg11095027	2.81975	0.82838	0.0135852	7.10716	1.18458e-12	2.90022e-08	4.93037e-07	chr11	1297066	TOLLIP;TOLLIP;TOLLIP;TOLLIP;TOLLIP	CD vs HC	Methylation	0.408419	0.136939	0.622833	2.38077	0.00218576	0.00451883	0.000675462	-0.0097879	0.0111388	0.597815	0.128205	0.898265	0.950993	-8.03349	0.0010944	-1.16928	0.122649	1	ICC	Methylation	Poor
cg00520380	1.03889	0.584489	0.0117714	5.3872	7.15642e-08	0.000120104	0.0297859	chr22	31643997	LIMK2;LIMK2;LIMK2;LIMK2	CD vs HC	Methylation	0.400964	0.128181	0.617346	2.3387	0.00261023	0.00530914	1.86217e-06	-0.0103642	0.0103679	0.561796	0.000356766	0.999716	0.999851	-8.04179	0.00107394	-1.2521	0.106848	1	ICC	Predicted GV	Poor
cg26152983	2.24093	-0.577476	0.0118258	-5.3103	1.09446e-07	0.000168714	0.0455526	chr3	184428654	MAGEF1;MAGEF1	CD vs HC	Methylation	0.399249	0.126172	0.616081	2.32917	0.0027175	0.00550684	-0.00275123	-0.017859	0.0123566	0.584419	-0.361662	0.718431	0.847204	-7.97579	0.00229268	-0.343341	0.366061	1	ICC	Methylation	Poor
cg22221730	0.538199	0.605124	0.0118631	5.55579	2.76359e-08	6.0539e-05	0.0115024	chr3	49817940	IP6K1;IP6K1;IP6K1;IP6K1;IP6K1	CD vs HC	Methylation	0.398227	0.124976	0.615326	2.32351	0.00278324	0.00562763	-0.0014827	-0.00786121	0.00489581	0.820311	-0.461648	0.64542	0.798132	-7.93431	0.000400267	-2.25924	0.0131105	1	ICC	Methylation	Poor
cg24527461	2.69762	0.662878	0.0123897	5.9553	2.59595e-09	8.85628e-06	0.00108047	chr17	79419366		CD vs HC	Methylation	0.396443	0.12289	0.614008	2.31369	0.00290132	0.00584577	0.00684167	-0.00117458	0.0148579	0.753829	1.69499	0.0934469	0.224564	-6.61334	0.000638128	-0.958119	0.170252	1	ICC	Methylation	Poor
cg12145018	1.84077	0.625882	0.0120695	5.69703	1.21913e-08	3.19129e-05	0.00507416	chr14	103912507	MARK3;MARK3	CD vs HC	Methylation	0.395556	0.121854	0.613352	2.30883	0.00296161	0.00595583	0.00398212	-0.00488624	0.0128505	0.640815	0.89176	0.37484	0.574669	-7.64199	0.000783294	-1.12838	0.131042	1	ICC	Methylation	Poor
cg11738543	2.96748	-0.648857	0.0123083	-5.84858	4.9579e-09	1.51731e-05	0.00206354	chr12	93967225	SOCS2;SOCS2	CD vs HC	Methylation	0.386746	0.111594	0.606822	2.26129	0.00362235	0.00715518	0.00656445	-0.00185676	0.0149857	0.133761	1.54811	0.125017	0.275543	-6.84717	0.00070529	-0.908806	0.182909	1	ICC	Methylation	Poor
cg24707889	2.32786	0.770427	0.0130833	6.73554	1.63326e-11	1.83725e-07	6.79781e-06	chr21	46341304	AL844908.5;ITGB2;ITGB2;ITGB2;ITGB2;ITGB2;ITGB2	CD vs HC	Methylation	0.38024	0.104055	0.601981	2.22706	0.00418902	0.00816699	-0.0137477	-0.0274691	-2.62581e-05	0.522775	-1.98979	0.0495722	0.141833	-6.08446	0.00188942	0.814844	0.791371	1	ICC	Predicted GV	Poor
cg02430430	2.87484	-0.591733	0.0119294	-5.41773	6.03617e-08	0.000106907	0.0251232	chr15	74532450		CD vs HC	Methylation	0.375209	0.0982465	0.598226	2.20107	0.00467825	0.00902891	0.00579089	-0.00978054	0.0213623	0.294883	0.738573	0.462039	0.655002	-7.76718	0.00243619	-0.0130401	0.494812	1	ICC	Methylation	Poor
cg05400196	1.84967	0.600298	0.011905	5.50178	3.75985e-08	7.69171e-05	0.0156489	chr6	42272048	TRERF1;TRERF1;TRERF1	CD vs HC	Methylation	0.372743	0.0954065	0.596382	2.18849	0.00493552	0.00947877	0.0119585	0.00359953	0.0203175	0.714656	2.84119	0.00553024	0.0264043	-4.1346	0.000694754	-0.0901775	0.464171	1	ICC	Methylation	Poor
cg10158598	0.447405	0.590107	0.0117644	5.4406	5.31008e-08	9.70153e-05	0.0221012	chr7	47344579		CD vs HC	Methylation	0.370183	0.0924632	0.594465	2.17553	0.00521536	0.009965	0.00512201	-0.00276374	0.0130078	0.701316	1.28995	0.200288	0.380858	-7.20913	0.00061719	-1.20959	0.114763	1	ICC	Methylation	Poor
cg21918969	0.488949	0.597304	0.011821	5.49374	3.93504e-08	7.7991e-05	0.0163781	chr1	17751520		CD vs HC	Methylation	0.3685	0.0905298	0.593203	2.16706	0.00540677	0.0102975	0.0103759	0.00275585	0.017996	0.727267	2.70424	0.00815102	0.0357698	-4.48855	0.000575625	-0.508095	0.306299	1	ICC	Methylation	Poor
cg12620005	0.848741	-0.676515	0.0123515	-6.08721	1.14896e-09	4.83042e-06	0.000478212	chr1	51779655		CD vs HC	Methylation	0.364442	0.0858787	0.590156	2.14684	0.00589305	0.0111376	0.013765	0.00567852	0.0218516	0.747969	3.38059	0.00106157	0.00710172	-2.60201	0.000649545	0.225033	0.588775	1	ICC	Methylation	Poor
cg01891966	2.19365	-0.597989	0.0119302	-5.47482	4.37954e-08	8.47821e-05	0.0182282	chr7	27202344	HOXA9;HOXA9;RP1-170O19.21	CD vs HC	Methylation	0.350292	0.069756	0.579483	2.07831	0.00789256	0.0145269	0.0130972	-0.00421229	0.0304067	0.351078	1.5027	0.13633	0.292707	-6.9154	0.0030128	0.934749	0.823822	1	ICC	Methylation	Poor
cg04986899	2.83462	0.741858	0.0129443	6.5205	7.0073e-11	5.95208e-07	2.91652e-05	chr16	17553784		CD vs HC	Methylation	0.349833	0.0692355	0.579136	2.07614	0.00796605	0.0146492	-0.00247711	-0.0142888	0.00933457	0.750688	-0.416496	0.678014	0.820627	-7.95428	0.00139743	-0.782385	0.217995	1	ICC	Methylation	Poor
cg10508317	3.19074	-0.764867	0.0155502	-6.13365	8.5888e-10	4.10892e-06	0.000357476	chr17	76355146		CD vs HC	Methylation	0.340045	0.0581706	0.571705	2.03051	0.00967742	0.0174762	-0.00590058	-0.0122796	0.00047847	0.140926	-1.83703	0.0694226	0.181417	-6.36834	0.000400335	-1.53056	0.064648	1	ICC	Methylation	Poor
cg21211645	0.425278	0.580691	0.0117288	5.36189	8.23563e-08	0.000132346	0.0342777	chr3	45590039	LARS2;LARS2	CD vs HC	Methylation	0.334522	0.0519572	0.567494	2.00536	0.0107733	0.0192649	0.00395891	-0.00317416	0.011092	0.786032	1.10224	0.273222	0.468607	-7.43237	0.000503133	-1.56823	0.0601237	1	ICC	Methylation	Poor
cg09975715	0.524827	0.607022	0.0118914	5.56657	2.59807e-08	5.75184e-05	0.0108135	chr17	8379050	MYH10;MYH10	CD vs HC	Methylation	0.326074	0.0424958	0.561031	1.96769	0.0126503	0.0222866	0.00329239	-0.0072612	0.013846	0.752818	0.619567	0.537069	0.717391	-7.84838	0.00111353	-0.894984	0.186561	1	ICC	Methylation	Poor
cg22515589	2.88441	0.588975	0.0119467	5.38856	7.10258e-08	0.000120104	0.0295618	chr17	79426432		CD vs HC	Methylation	0.325045	0.0413472	0.560242	1.96316	0.0128965	0.022681	-0.00125117	-0.010097	0.00759462	0.71219	-0.280903	0.779413	0.885095	-8.00196	0.000779258	-1.44032	0.0765794	1	ICC	Methylation	Poor
cg20671910	1.01748	0.794389	0.0132077	6.91225	4.77023e-12	7.63625e-08	1.98543e-06	chr1	151262619		CD vs HC	Methylation	0.323414	0.0395271	0.55899	1.95602	0.0132951	0.0233146	-0.0113377	-0.0222459	-0.000429432	0.650927	-2.06417	0.0418065	0.12497	-5.9387	0.00119032	0.185299	0.573299	1	ICC	Methylation	Poor
cg16246188	3.28517	0.722141	0.01632	5.65278	1.57871e-08	3.93459e-05	0.00657077	chr11	113947203		CD vs HC	Methylation	0.314541	0.0296606	0.552161	1.91775	0.0156475	0.0270136	-0.0042286	-0.0124743	0.00401711	0.880908	-1.01846	0.311119	0.509982	-7.52099	0.000675778	-1.23491	0.109999	1	ICC	Methylation	Poor
cg02650017	3.57345	-0.912701	0.0221154	-6.13736	8.39061e-10	4.08787e-06	0.000349227	chr17	47301614		CD vs HC	Methylation	0.310804	0.0255217	0.549275	1.90193	0.0167366	0.0287089	-0.00475878	-0.0107887	0.00127115	0.100752	-1.56733	0.120458	0.268439	-6.81771	0.000356624	-1.85306	0.0335335	1	ICC	Methylation	Poor
cg25130381	1.92258	0.593457	0.0119158	5.43659	5.43089e-08	9.82783e-05	0.022604	chr1	27440721	SLC9A1	CD vs HC	Methylation	0.300909	0.0146105	0.541607	1.86086	0.0199258	0.0335954	0.0137298	0.000227907	0.0272316	0.731749	2.01951	0.0463328	0.134874	-6.0268	0.00182911	0.79762	0.786431	1	ICC	Methylation	Poor
cg00782811	2.80759	0.780662	0.0132108	6.79202	1.10577e-11	1.43823e-07	4.60233e-06	chr6	46293734	RCAN2	CD vs HC	Methylation	0.294173	0.00722122	0.536364	1.83356	0.0223696	0.0372726	-0.0117545	-0.0203476	-0.00316129	0.328214	-2.7166	0.00787466	0.0348211	-4.4572	0.000734809	-0.086388	0.465673	1	ICC	Methylation	Poor
cg21805179	2.50502	0.649213	0.0122707	5.86074	4.60799e-09	1.43129e-05	0.0019179	chr12	123707825	MPHOSPH9;MPHOSPH9	CD vs HC	Methylation	0.281203	-0.0069194	0.526214	1.78243	0.0277619	0.0452485	-0.0249905	-0.0450452	-0.0049358	0.376897	-2.47477	0.0151572	0.0578689	-5.04784	0.00404773	2.45473	0.992014	1	ICC	Predicted GV	Poor
cg04987734	3.88775	1.09977	0.028905	6.46868	9.88654e-11	7.34803e-07	4.1149e-05	chr14	103415873		CD vs HC	Methylation	0.280273	-0.00792901	0.525484	1.77883	0.0281856	0.0458699	-0.00230065	-0.0188345	0.0142332	0.393803	-0.276346	0.7829	0.887199	-8.00324	0.00274794	-0.247228	0.40264	1	ICC	Methylation	Poor
cg16778018	1.66608	0.629945	0.0120726	5.73326	9.85171e-09	2.69763e-05	0.0041004	chr16	4736225	MGRN1	CD vs HC	Methylation	0.276362	-0.0121681	0.522408	1.76381	0.0300248	0.0485342	0.00321343	-0.00414984	0.0105767	0.800626	0.866712	0.388346	0.58758	-7.66404	0.000536803	-1.60015	0.0564906	1	ICC	Methylation	Poor
cg17150809	2.62738	-0.703135	0.0126411	-6.25382	4.00523e-10	2.34792e-06	0.000166702	chr6	99461062		CD vs HC	Methylation	0.257878	-0.0320626	0.507786	1.69497	0.0400547	0.0627922	-0.0216226	-0.0361343	-0.0071109	0.707605	-2.95915	0.00391887	0.0201128	-3.81804	0.00211454	2.14504	0.982713	1	NS	Methylation	Poor
cg01350996	0.619154	0.665544	0.0122405	6.01558	1.79249e-09	6.78232e-06	0.000746056	chr16	70793986	RP11-394B2.4;RP11-394B2.4	CD vs HC	Methylation	0.256032	-0.0340373	0.506317	1.68829	0.0411861	0.0643705	0.0003374	-0.0103014	0.0109762	0.736355	0.0629839	0.949915	0.976524	-8.03978	0.00113175	-1.17059	0.122388	1	NS	Predicted GV	Poor
cg07243548	2.50864	-0.614492	0.0120574	-5.59616	2.1915e-08	5.01168e-05	0.00912127	chr1	108231160	VAV3;VAV3	CD vs HC	Methylation	0.253584	-0.0366512	0.504368	1.67947	0.0427242	0.0665012	0.0108506	-0.00404698	0.0257481	0.70332	1.44649	0.151427	0.314829	-6.99717	0.00222902	0.507283	0.693417	1	NS	Methylation	Poor
cg04131395	2.24677	-0.590453	0.0118889	-5.4152	6.12203e-08	0.000107103	0.0254806	chr16	85171181		CD vs HC	Methylation	0.243175	-0.0477259	0.49605	1.64262	0.0497732	0.0761636	-0.00108698	-0.0060869	0.00391295	0.0872892	-0.431751	0.666929	0.813106	-7.94776	0.000241999	-3.21876	0.000888488	1	NS	Methylation	Poor
cg06633739	1.58868	0.581726	0.0117918	5.35709	8.45724e-08	0.000135385	0.0352	chr10	71570947		CD vs HC	Methylation	0.234472	-0.0569296	0.48906	1.61258	0.0563269	0.084993	-0.00650347	-0.0151201	0.00211321	0.755107	-1.49893	0.137302	0.294162	-6.92097	0.000738891	-0.876429	0.191536	1	NS	Methylation	Poor
cg09221482	0.446958	0.716718	0.0125925	6.38692	1.69256e-10	1.21459e-06	7.04463e-05	chr6	161557754	AGPAT4	CD vs HC	Methylation	0.225933	-0.0659122	0.48217	1.58376	0.0633766	0.0943656	0.00723114	-0.00188333	0.0163456	0.840621	1.57562	0.118533	0.265419	-6.80489	0.000827947	-0.684042	0.247831	1	NS	Methylation	Poor
cg25114611	2.82249	-1.04277	0.0155253	-8.36888	5.8169e-17	2.42106e-11	2.42106e-11	chr6	35696870	FKBP5;FKBP5	CD vs HC	Methylation	0.222122	-0.0699061	0.479084	1.5711	0.0667291	0.0987664	0.0035226	-0.0108629	0.0179081	0.314825	0.486311	0.627899	0.785578	-7.92253	0.00207775	-0.348252	0.364222	1	NS	Methylation	Poor
cg20014412	0.564813	0.59214	0.0118033	5.45033	5.02775e-08	9.38391e-05	0.0209261	chr1	25381898	RP4-799D16.1	CD vs HC	Methylation	0.220713	-0.0713803	0.477942	1.56645	0.0680014	0.100416	0.000935607	-0.00877139	0.0106426	0.693035	0.191419	0.848618	0.924671	-8.02329	0.000940469	-1.28669	0.100709	1	NS	Methylation	Poor
cg09940677	2.31182	0.747912	0.0129161	6.5809	4.67604e-11	4.1409e-07	1.94622e-05	chr14	103415458		CD vs HC	Methylation	0.156748	-0.136989	0.425148	1.37177	0.146354	0.196277	-0.00165896	-0.00963962	0.0063217	0.436987	-0.412833	0.680686	0.82237	-7.95581	0.000632383	-1.61832	0.054502	1	NS	Methylation	Poor
cg08480774	0.898049	0.622779	0.0119994	5.68531	1.30579e-08	3.37568e-05	0.00543485	chr16	85676306	KIAA0182	CD vs HC	Methylation	0.150155	-0.143609	0.4196	1.35337	0.156868	0.208394	0.00581532	-0.00109266	0.0127233	0.915123	1.67186	0.0979378	0.232071	-6.65149	0.000471244	-1.37602	0.0860716	1	NS	Methylation	Poor
cg23044270	0.418576	0.599105	0.0118225	5.50996	3.58914e-08	7.43205e-05	0.0149384	chr3	43659607	ANO10;ANO10;ANO10;ANO10;ANO10	CD vs HC	Methylation	0.144751	-0.149015	0.415038	1.3385	0.165833	0.218657	0.00896371	0.00202265	0.0159048	0.777675	2.56472	0.0119388	0.0481229	-4.83373	0.000475866	-0.90264	0.184533	1	NS	Methylation	Poor
cg02003183	1.61555	0.971412	0.0147608	7.99554	1.29003e-15	1.34231e-10	5.36924e-10	chr14	103415882		CD vs HC	Methylation	0.125515	-0.168116	0.398688	1.28706	0.200272	0.25717	-0.0013401	-0.0265056	0.0238254	0.238735	-0.105757	0.916005	0.959942	-8.03614	0.00637956	0.276379	0.608563	1	NS	Predicted GV	Poor
cg22069247	1.07993	0.774301	0.0130248	6.78459	1.16414e-11	1.46827e-07	4.8453e-06	chr2	232393256		CD vs HC	Methylation	0.0932898	-0.199629	0.370903	1.20578	0.266411	0.328275	0.00460568	-0.00607742	0.0152888	0.690437	0.856197	0.394106	0.593073	-7.67312	0.00114128	-0.732414	0.232885	1	NS	Methylation	Poor
cg01345395	2.38844	0.590472	0.0118906	5.41498	6.12944e-08	0.000107103	0.0255115	chr6	170525514		CD vs HC	Methylation	0.077487	-0.214864	0.357093	1.16799	0.302334	0.365489	0.0110168	0.000125712	0.0219079	0.904339	2.00891	0.0474666	0.137327	-6.04745	0.00118656	0.132299	0.552482	1	NS	Methylation	Poor
cg03612357	2.32284	-0.664534	0.0123702	-5.97488	2.30258e-09	8.05347e-06	0.000958363	chr1	227162127	ADCK3;ADCK3;ADCK3	CD vs HC	Methylation	0.0201898	-0.268935	0.305976	1.04121	0.446424	0.507768	0.00596538	-0.00412466	0.0160554	0.884798	1.17415	0.243356	0.433909	-7.35087	0.00101698	-0.671928	0.251654	1	NS	Predicted GV	Poor
cg01526748	0.565813	0.718981	0.0177488	5.39676	6.78558e-08	0.000330382	0.030424	chr3	191930926		UC vs HC	Methylation	0.913372	0.848729	0.951121	22.0872	1.76704e-19	4.27822e-18	0.00612479	-0.0141417	0.0263913	0.641934	0.600191	0.549849	0.72737	-7.86026	0.00413389	0.37718	0.646548	1	ICC	Predicted GV	Excellent
cg16755922	0.106294	0.874633	0.0193419	6.28892	3.19676e-10	9.00766e-06	0.000143331	chr17	80536214	RP13-638C3.2	UC vs HC	Methylation	0.842427	0.732253	0.909631	11.6925	5.71826e-14	6.71313e-13	0.00385762	-0.0137181	0.0214333	0.668273	0.435896	0.66393	0.811004	-7.94595	0.00310651	-0.0226948	0.490971	1	ICC	Methylation	Good
cg22985172	0.0420941	0.706241	0.0175539	5.33048	9.7951e-08	0.000430565	0.0439176	chr6	151258337		UC vs HC	Methylation	0.828081	0.709458	0.901075	10.6334	3.46239e-13	3.68376e-12	-0.00238161	-0.0198983	0.0151351	0.581917	-0.27002	0.787747	0.890097	-8.00499	0.00308561	-0.156363	0.438044	1	ICC	Methylation	Good
cg04074945	0.130795	0.796811	0.0184769	5.86193	4.57521e-09	4.77059e-05	0.00205135	chr11	46071833		UC vs HC	Methylation	0.818277	0.694021	0.895195	10.0057	1.08052e-12	1.08015e-11	0.0126463	-0.00289615	0.0281888	0.649142	1.61592	0.109522	0.251021	-6.7417	0.00242711	0.780375	0.781417	1	ICC	Methylation	Good
cg26020069	1.00691	-0.834283	0.0203206	-5.85255	4.841e-09	4.86876e-05	0.00217053	chr6	52382441		UC vs HC	Methylation	0.804318	0.672239	0.886777	9.22067	4.88074e-12	4.49745e-11	0.00937786	-0.00977985	0.0285356	0.731494	0.972158	0.333512	0.533534	-7.56704	0.00369284	0.619547	0.731459	1	ICC	Predicted GV	Good
cg16724148	0.405293	0.843746	0.0190326	6.11594	9.59921e-10	1.95633e-05	0.000430393	chr1	100326338	AGL	UC vs HC	Methylation	0.803953	0.671672	0.886556	9.20165	5.06875e-12	4.65999e-11	0.000279603	-0.0117536	0.0123128	0.761599	0.0461465	0.963293	0.983041	-8.04071	0.00145071	-0.955495	0.170911	1	ICC	Methylation	Good
cg18721397	0.00175255	-0.773399	0.0182074	-5.73165	9.94564e-09	7.43209e-05	0.00445926	chr5	32584912	SUB1;SUB1;SUB1;SUB1;SUB1;SUB1;SUB1	UC vs HC	Methylation	0.793683	0.655794	0.880326	8.69381	1.42331e-11	1.23654e-10	0.016794	-0.00310161	0.0366896	0.527397	1.67639	0.0970455	0.230603	-6.64406	0.0039836	1.5073	0.932426	1	ICC	Predicted GV	Good
cg12582317	0.00194977	0.770636	0.0181789	5.71565	1.09287e-08	7.76932e-05	0.00490001	chr17	55822272	AC007431.1	UC vs HC	Methylation	0.792815	0.654458	0.879798	8.65319	1.54895e-11	1.3399e-10	0.0112719	-0.00973804	0.0322819	0.750556	1.06549	0.289432	0.486685	-7.47209	0.00444351	0.899001	0.814505	1	ICC	Methylation	Good
cg09018739	0.21594	0.811665	0.0186495	5.94352	2.78965e-09	3.57364e-05	0.00125077	chr16	57180107	CPNE2	UC vs HC	Methylation	0.781897	0.637723	0.873139	8.16998	4.34297e-11	3.54477e-10	0.0119674	-0.0011016	0.0250365	0.55269	1.81859	0.072216	0.186673	-6.40118	0.00171307	0.506446	0.693125	1	ICC	Methylation	Good
cg14176339	0.167527	0.761175	0.0181115	5.65598	1.54964e-08	9.92573e-05	0.00694801	chr17	79244542	SLC38A10	UC vs HC	Methylation	0.778819	0.633029	0.871256	8.04238	5.74677e-11	4.61753e-10	0.00428092	-0.00934162	0.0179035	0.656034	0.624103	0.534099	0.71504	-7.84554	0.00186213	-0.360195	0.359762	1	ICC	Methylation	Good
cg15928106	0.0101031	-0.841998	0.0189465	-6.11712	9.52812e-10	1.95633e-05	0.000427206	chr7	130646078	AC058791.2;AC058791.2;AC058791.2;AC058791.2;AC058791.2	UC vs HC	Methylation	0.773391	0.624778	0.867928	7.82578	9.31785e-11	7.28504e-10	-0.00567217	-0.0323311	0.0209868	0.44762	-0.422555	0.673602	0.817662	-7.95172	0.00716047	0.652357	0.742104	1	ICC	Predicted GV	Good
cg20228731	0.322021	-0.879936	0.0194135	-6.31538	2.69498e-10	9.00766e-06	0.000120833	chr7	130646051	AC058791.2;AC058791.2;AC058791.2;AC058791.2;AC058791.2	UC vs HC	Methylation	0.745971	0.583597	0.850986	6.87311	8.86735e-10	6.0866e-09	-0.00182061	-0.0324346	0.0287934	0.528649	-0.118106	0.90624	0.955051	-8.03474	0.00944592	0.544711	0.706367	1	ICC	Predicted GV	Moderate
cg18608055	0.140948	-1.02284	0.0212083	-7.02352	2.16345e-12	3.23337e-07	9.70011e-07	chr19	1130866		UC vs HC	Methylation	0.741625	0.577146	0.84828	6.74068	1.23468e-09	8.31029e-09	0.00482105	-0.0113114	0.0209535	0.533878	0.593497	0.5543	0.730961	-7.86428	0.00261564	-0.0573834	0.477182	1	ICC	Methylation	Moderate
cg27243685	0.20776	0.853578	0.0191148	6.17388	6.66334e-10	1.57242e-05	0.000298759	chr21	43642366	ABCG1	UC vs HC	Methylation	0.73924	0.573615	0.846793	6.66988	1.47657e-09	9.8297e-09	0.0175377	0.00954563	0.0255297	0.784089	4.35803	3.40042e-05	0.000440271	0.677781	0.000634221	1.14316	0.872037	1	ICC	Methylation	Moderate
cg16691087	0.0898118	0.77409	0.0182321	5.73287	9.87441e-09	7.43209e-05	0.00442732	chr20	20036684	C20orf26;C20orf26;C20orf26;C20orf26;CRNKL1;CRNKL1;C20orf26;C20orf26	UC vs HC	Methylation	0.732174	0.563188	0.842378	6.46754	2.48082e-09	1.59958e-08	0.0176987	-0.0012925	0.0366899	0.564039	1.85083	0.0673914	0.17758	-6.34355	0.00362875	1.60399	0.943934	1	ICC	Methylation	Moderate
cg13558682	0.463676	0.731722	0.0178336	5.47932	4.26964e-08	0.000225217	0.0191435	chr1	3705262		UC vs HC	Methylation	0.731558	0.562281	0.841992	6.45039	2.59371e-09	1.66791e-08	0.0100714	-0.00228507	0.0224279	0.746361	1.61872	0.108918	0.250072	-6.73725	0.00153028	0.169329	0.567046	1	ICC	Methylation	Moderate
cg13150925	0.0400267	0.702959	0.0175226	5.31044	1.09363e-07	0.000465201	0.0490342	chr12	124529439	RP11-522N14.1	UC vs HC	Methylation	0.715301	0.538506	0.831773	6.02497	8.04103e-09	4.81213e-08	0.0184924	0.00132133	0.0356634	0.531922	2.13881	0.0350897	0.109576	-5.78755	0.00296464	1.68017	0.951848	1	ICC	Predicted GV	Moderate
cg12807764	0.0984008	0.750522	0.0179815	5.59693	2.18182e-08	0.000128717	0.00978246	chr5	146864669	DPYSL3	UC vs HC	Methylation	0.708189	0.528192	0.827278	5.85375	1.28774e-08	7.47537e-08	0.0117727	-0.00926188	0.0328074	0.530675	1.11153	0.269227	0.463948	-7.42212	0.00445398	0.950766	0.827897	1	ICC	Methylation	Moderate
cg16805291	0.129539	0.819	0.0187163	5.98652	2.14383e-09	3.31453e-05	0.000961213	chr7	36022575		UC vs HC	Methylation	0.702993	0.52069	0.823984	5.73385	1.8008e-08	1.02295e-07	0.0146641	-0.00300522	0.0323334	0.488249	1.64821	0.102708	0.240026	-6.68998	0.00313978	1.15813	0.875102	1	ICC	Methylation	Moderate
cg23729283	0.0400189	0.877716	0.0193666	6.30707	2.84363e-10	9.00766e-06	0.000127498	chr7	29040109	AC005162.3;AC005162.3	UC vs HC	Methylation	0.700762	0.517478	0.822567	5.68365	2.07518e-08	1.16758e-07	0.00265762	-0.0108992	0.0162144	0.772197	0.389326	0.697932	0.833946	-7.96532	0.00184411	-0.529263	0.298947	1	ICC	Methylation	Moderate
cg15082870	0.315854	0.804577	0.0185875	5.90143	3.60373e-09	4.04157e-05	0.00161578	chr7	36022841		UC vs HC	Methylation	0.695252	0.509566	0.819061	5.5628	2.92953e-08	1.61013e-07	0.00650149	-0.0060352	0.0190382	0.619562	1.02993	0.305734	0.504307	-7.50927	0.00157554	-0.255388	0.399496	1	ICC	Methylation	Moderate
cg00053916	0.194251	0.790073	0.0183976	5.82487	5.71559e-09	5.14498e-05	0.00256266	chr8	37457329	RP11-150O12.3;RP11-150O12.3;RP11-150O12.3	UC vs HC	Methylation	0.693845	0.507551	0.818165	5.53265	3.1952e-08	1.74575e-07	0.0145551	0.00461411	0.024496	0.668062	2.90779	0.00455821	0.0226762	-3.95719	0.000986847	0.632286	0.735619	1	ICC	Predicted GV	Moderate
cg17501210	0.173233	-1.0047	0.0209859	-6.93541	4.05048e-12	3.63217e-07	1.81608e-06	chr6	166970252	RPS6KA2	UC vs HC	Methylation	0.693398	0.506911	0.81788	5.52312	3.28423e-08	1.79112e-07	0.0207133	0.00406546	0.0373611	0.674816	2.47098	0.0153088	0.0583076	-5.05673	0.00278611	1.9862	0.975012	1	ICC	Methylation	Moderate
cg06710464	0.119757	0.735817	0.0178507	5.50734	3.64299e-08	0.000196793	0.0163338	chr17	79047695	BAIAP2;BAIAP2	UC vs HC	Methylation	0.693023	0.506374	0.81764	5.51514	3.36086e-08	1.83037e-07	0.0109826	-0.00045891	0.0224242	0.681423	1.90633	0.0597169	0.162669	-6.24214	0.00131059	0.195917	0.577447	1	ICC	Methylation	Moderate
cg26470501	0.381112	-0.805796	0.0185853	-5.91072	3.4062e-09	4.01899e-05	0.00152721	chr19	45252955		UC vs HC	Methylation	0.686403	0.496925	0.813412	5.37761	5.01731e-08	2.65846e-07	0.011036	-0.000338261	0.0224102	0.479997	1.92693	0.0570633	0.157267	-6.20381	0.0012951	0.195993	0.577477	1	ICC	Methylation	Moderate
cg01004980	0.103883	0.783509	0.0183323	5.78675	7.17605e-09	5.84996e-05	0.00321748	chr3	48883069		UC vs HC	Methylation	0.683533	0.492843	0.811574	5.31978	5.94992e-08	3.11495e-07	0.00371667	-0.0121509	0.0195842	0.615284	0.465181	0.642897	0.796284	-7.93266	0.00253012	-0.185496	0.426623	1	ICC	Methylation	Moderate
cg20141108	0.0545594	0.786118	0.0183518	5.80295	6.5158e-09	5.47266e-05	0.00292144	chr1	165907859		UC vs HC	Methylation	0.682099	0.490806	0.810655	5.29128	6.47438e-08	3.37027e-07	0.00493015	-0.0124348	0.0222951	0.444273	0.563851	0.574222	0.746185	-7.88154	0.0030322	0.0600261	0.523868	1	ICC	Methylation	Moderate
cg05399785	0.303782	0.826578	0.0188258	6.02431	1.69837e-09	2.91069e-05	0.000761486	chr1	3564031		UC vs HC	Methylation	0.680594	0.488671	0.80969	5.26163	7.07104e-08	3.65924e-07	0.00409457	-0.00972842	0.0179176	0.732457	0.588279	0.557781	0.73368	-7.86738	0.00191764	-0.355548	0.361495	1	ICC	Methylation	Moderate
cg02719954	0.442788	0.760218	0.0181153	5.64826	1.62076e-08	0.000102351	0.0072669	chr8	23830907		UC vs HC	Methylation	0.678607	0.485855	0.808414	5.22292	7.93761e-08	4.07408e-07	-0.0186854	-0.0398757	0.00250487	0.682913	-1.75123	0.0832272	0.206758	-6.51854	0.00452029	1.73906	0.957322	1	ICC	Methylation	Moderate
cg22959742	0.0372192	0.937039	0.0200759	6.61332	3.75787e-11	2.40699e-06	1.68489e-05	chr10	13913931		UC vs HC	Methylation	0.676236	0.482501	0.806891	5.17734	9.10117e-08	4.62658e-07	0.00270568	-0.013825	0.0192364	0.494621	0.325058	0.745872	0.864444	-7.98847	0.0027469	-0.213197	0.415822	1	ICC	Methylation	Moderate
cg03290827	0.0904233	0.79995	0.0185041	5.8807	4.08541e-09	4.3613e-05	0.00183175	chr17	75180760	SEC14L1	UC vs HC	Methylation	0.672075	0.476626	0.804212	5.09895	1.15364e-07	5.76424e-07	0.00544358	-0.0117216	0.0226088	0.633684	0.629814	0.530371	0.712056	-7.84194	0.00296261	0.0934285	0.537117	1	ICC	Methylation	Moderate
cg26227957	0.0338104	0.897894	0.0196045	6.41279	1.42883e-10	5.82393e-06	6.40632e-05	chr1	19547285	KIAA0090;RP1-43E13.2;KIAA0090	UC vs HC	Methylation	0.671849	0.476308	0.804067	5.09475	1.16844e-07	5.83205e-07	0.00537038	-0.0104274	0.0211681	0.566404	0.67513	0.501281	0.688464	-7.81222	0.00250782	-0.0348429	0.48614	1	ICC	Methylation	Moderate
cg12170787	0.000179683	-0.914294	0.019794	-6.49859	8.10776e-11	4.03913e-06	3.63522e-05	chr19	1130965		UC vs HC	Methylation	0.670199	0.473984	0.803004	5.06426	1.28216e-07	6.35555e-07	0.00648251	-0.0058357	0.0188007	0.56862	1.04514	0.298689	0.496696	-7.49352	0.00152075	-0.283239	0.388814	1	ICC	Methylation	Moderate
cg07879825	0.0520567	0.767644	0.0181597	5.69647	1.22315e-08	8.25161e-05	0.00548416	chr7	69358880		UC vs HC	Methylation	0.66824	0.471228	0.80174	5.02845	1.43059e-07	7.03598e-07	0.00508469	-0.00770195	0.0178713	0.68113	0.789742	0.431702	0.627958	-7.72794	0.0016394	-0.377105	0.35348	1	ICC	Methylation	Moderate
cg22488164	0.0877044	0.767563	0.0181646	5.69509	1.23306e-08	8.25161e-05	0.00552858	chr12	14716910		UC vs HC	Methylation	0.66692	0.469375	0.800888	5.00457	1.53941e-07	7.52983e-07	-0.00705347	-0.0202549	0.00614799	0.676532	-1.0611	0.29141	0.48882	-7.47674	0.00174817	-0.119087	0.452732	1	ICC	Methylation	Moderate
cg03128029	0.686605	-0.79332	0.0185193	-5.82957	5.55709e-09	5.14498e-05	0.00249159	chr2	203143288	NOP58	UC vs HC	Methylation	0.665546	0.467446	0.8	4.9799	1.6609e-07	8.0776e-07	0.00857201	-0.00773137	0.0248754	0.691952	1.0442	0.299121	0.497169	-7.4945	0.00267159	0.347196	0.635383	1	ICC	Methylation	Moderate
cg23740758	0.0501509	0.785516	0.0183359	5.80102	6.59117e-09	5.47266e-05	0.00295524	chr6	11324433	NEDD9	UC vs HC	Methylation	0.659742	0.45932	0.796244	4.8779	2.27943e-07	1.08209e-06	0.00580666	-0.00405837	0.0156717	0.61355	1.16897	0.245423	0.436426	-7.3569	0.000971676	-0.729782	0.233685	1	ICC	Methylation	Moderate
cg10005565	0.120939	0.74345	0.0179263	5.55272	2.81253e-08	0.000157629	0.0126104	chr2	235578952		UC vs HC	Methylation	0.659382	0.458817	0.79601	4.87168	2.32417e-07	1.1017e-06	-0.00189176	-0.01066	0.0068765	0.723173	-0.428479	0.669301	0.814735	-7.94918	0.00076548	-1.38763	0.0842954	1	ICC	Methylation	Moderate
cg17953136	0.0331551	0.809998	0.0186025	5.9388	2.87116e-09	3.5759e-05	0.00128732	chr2	20232577	LAPTM4A	UC vs HC	Methylation	0.65439	0.451856	0.79277	4.78686	3.03397e-07	1.40852e-06	0.0153492	-0.00141173	0.0321102	0.485578	1.81871	0.0721966	0.186636	-6.40096	0.00282424	1.21776	0.886792	1	ICC	Methylation	Moderate
cg21727145	0.237746	0.71147	0.0176322	5.35802	8.41411e-08	0.000388926	0.0377258	chr15	101458127	RP11-66B24.4;RP11-66B24.4;LRRK1;LRRK1;LRRK1;RP11-66B24.4	UC vs HC	Methylation	0.65419	0.451578	0.792641	4.78352	3.06615e-07	1.4222e-06	0.0106377	-0.00492737	0.0262028	0.501166	1.35729	0.177996	0.351669	-7.1208	0.0024342	0.530925	0.701627	1	ICC	Methylation	Moderate
cg23902264	0.660767	0.711619	0.0176908	5.35024	8.78357e-08	0.00040186	0.0393823	chr1	241815413	WDR64	UC vs HC	Methylation	0.654088	0.451436	0.792574	4.78181	3.08278e-07	1.42938e-06	0.00607789	-0.00918319	0.021339	0.489445	0.790942	0.431005	0.627327	-7.72699	0.00233964	-0.0126395	0.494971	1	ICC	Methylation	Moderate
cg19445588	0.105044	0.793768	0.0184277	5.84733	4.99513e-09	4.86876e-05	0.00223963	chr12	116904641		UC vs HC	Methylation	0.651713	0.448135	0.79103	4.7424	3.49295e-07	1.60343e-06	0.00833097	-0.00486043	0.0215224	0.523142	1.25424	0.21292	0.396842	-7.25421	0.00174549	0.0323614	0.512873	1	ICC	Methylation	Moderate
cg02716826	0.180851	-0.80701	0.0185767	-5.92099	3.20013e-09	3.87789e-05	0.00143482	chr9	33447032	AQP3	UC vs HC	Methylation	0.651	0.447144	0.790566	4.73066	3.62568e-07	1.65954e-06	-0.011323	-0.0256203	0.00297443	0.365504	-1.57282	0.11918	0.266432	-6.80923	0.00205224	0.521201	0.698263	1	ICC	Methylation	Moderate
cg02448796	0.0159541	0.831041	0.0188244	6.05706	1.38631e-09	2.48629e-05	0.000621572	chr1	6101339		UC vs HC	Methylation	0.65006	0.445839	0.789954	4.71527	3.80787e-07	1.73637e-06	0.00833646	-0.00576648	0.0224394	0.665571	1.17395	0.243435	0.433999	-7.3511	0.00199652	0.128459	0.550968	1	ICC	Methylation	Moderate
cg18942579	0.378086	-0.861173	0.0192275	-6.21054	5.28023e-10	1.39262e-05	0.000236746	chr17	57915773	VMP1	UC vs HC	Methylation	0.639922	0.431822	0.783337	4.55435	6.39358e-07	2.79801e-06	0.0234345	0.00176431	0.0451046	0.496401	2.14768	0.0343575	0.107849	-5.76926	0.00472781	2.24631	0.986466	1	ICC	Predicted GV	Moderate
cg23761815	0.0849658	0.853957	0.0190997	6.17906	6.44837e-10	1.57242e-05	0.000289121	chr10	73083123		UC vs HC	Methylation	0.638975	0.430517	0.782717	4.53978	6.70438e-07	2.9222e-06	0.00500622	-0.0042671	0.0142795	0.720155	1.07214	0.286451	0.483407	-7.46499	0.000857419	-0.932173	0.176839	1	ICC	Methylation	Moderate
cg02734358	0.194861	-0.893608	0.0195612	-6.38924	1.66709e-10	6.22886e-06	7.47464e-05	chr4	90227074	GPRIN3	UC vs HC	Methylation	0.63895	0.430483	0.782701	4.53939	6.71277e-07	2.9256e-06	-0.00144584	-0.0183318	0.0154401	0.33044	-0.170048	0.865344	0.933812	-8.02719	0.00286668	-0.285037	0.388127	1	ICC	Predicted GV	Moderate
cg02112168	0.124324	0.708694	0.0175896	5.34356	9.11407e-08	0.000408057	0.0408641	chr14	45579561	SNORD127;PRPF39	UC vs HC	Methylation	0.638491	0.429851	0.7824	4.53236	6.86842e-07	2.98788e-06	0.00830785	-0.0104642	0.0270799	0.364276	0.878927	0.381722	0.581267	-7.65337	0.00354526	0.49141	0.687849	1	ICC	Methylation	Moderate
cg02107842	0.159275	0.790141	0.0184105	5.82333	5.7687e-09	5.14498e-05	0.00258647	chr5	66255772		UC vs HC	Methylation	0.638226	0.429487	0.782227	4.52831	6.95979e-07	3.02414e-06	0.0173684	-0.00445923	0.0391961	0.554135	1.58027	0.117466	0.263756	-6.79769	0.00479693	1.60565	0.944117	1	ICC	Methylation	Moderate
cg00506299	0.145754	-0.765283	0.0181354	-5.68275	1.32544e-08	8.61275e-05	0.0059428	chr3	16469127		UC vs HC	Methylation	0.63062	0.419048	0.777236	4.41448	1.01196e-06	4.26404e-06	0.0325943	0.0153735	0.049815	0.639733	3.75895	0.000298867	0.00255666	-1.40402	0.00298189	3.41126	0.999519	1	ICC	Methylation	Moderate
cg05279866	0.512741	0.759786	0.0181461	5.64027	1.69782e-08	0.000104279	0.0076124	chr8	37378355		UC vs HC	Methylation	0.62536	0.411863	0.773775	4.33847	1.30328e-06	5.37589e-06	0.00148453	-0.0108309	0.0138	0.526257	0.239395	0.81133	0.903839	-8.01286	0.00152007	-0.805031	0.211435	1	ICC	Methylation	Moderate
cg12054453	0.0329449	-0.766071	0.0181333	-5.68893	1.27838e-08	8.4291e-05	0.00573178	chr17	57915717		UC vs HC	Methylation	0.620682	0.405494	0.770689	4.27263	1.62588e-06	6.58385e-06	0.0345814	0.0119634	0.0571994	0.254482	3.03645	0.00311112	0.0167492	-3.60482	0.00515135	3.2577	0.999214	1	ICC	Methylation	Moderate
cg13619623	0.155587	0.904179	0.019701	6.44184	1.18031e-10	5.29205e-06	5.29205e-05	chr7	33637324		UC vs HC	Methylation	0.612281	0.394108	0.765128	4.15837	2.39725e-06	9.3887e-06	-0.00401171	-0.0174056	0.00938215	0.723182	-0.59484	0.553405	0.730242	-7.86348	0.0017998	-0.414205	0.339842	1	ICC	Methylation	Moderate
cg09849319	0.494583	0.705328	0.0176089	5.31526	1.06504e-07	0.000459156	0.0477523	chr5	1494983		UC vs HC	Methylation	0.609275	0.390051	0.763133	4.11869	2.7471e-06	1.06284e-05	0.00768438	-0.00535086	0.0207196	0.430206	1.17076	0.244709	0.435563	-7.35482	0.00170417	-0.0634998	0.474753	1	ICC	Methylation	Moderate
cg16875057	0.068207	-0.7228	0.017716	-5.43043	5.62169e-08	0.000286427	0.0252056	chr2	169006003		UC vs HC	Methylation	0.606223	0.385939	0.761104	4.07901	3.1501e-06	1.20408e-05	0.018281	0.0043578	0.0322041	0.585335	2.60758	0.0106335	0.0439894	-4.72935	0.00194569	1.59901	0.943383	1	ICC	Methylation	Moderate
cg13492133	0.0251332	0.730122	0.0177799	5.47559	4.36066e-08	0.000227344	0.0195516	chr1	183516266		UC vs HC	Methylation	0.606196	0.385903	0.761087	4.07867	3.15388e-06	1.20534e-05	0.00805318	0.000637131	0.0154692	0.789702	2.15661	0.0336338	0.106164	-5.75079	0.000544672	-0.925992	0.178432	1	ICC	Methylation	Moderate
cg11849692	0.306097	0.773052	0.0182533	5.72186	1.05363e-08	7.7444e-05	0.00472409	chr10	103875969	LDB1;LDB1	UC vs HC	Methylation	0.605737	0.385286	0.760782	4.07276	3.21901e-06	1.22806e-05	0.00626059	-0.00510766	0.0176288	0.532925	1.0937	0.276931	0.472767	-7.44171	0.00129372	-0.435128	0.332242	1	ICC	Methylation	Moderate
cg26804423	0.119543	0.982694	0.0206686	6.83538	8.17897e-12	6.11191e-07	3.66715e-06	chr7	8201134		UC vs HC	Methylation	0.603187	0.38186	0.759084	4.04016	3.60443e-06	1.36119e-05	-0.00243005	-0.01438	0.00951992	0.656495	-0.403854	0.687254	0.826731	-7.95951	0.00143058	-0.767164	0.222471	1	ICC	Methylation	Moderate
cg22753611	0.461815	0.83835	0.01898	6.08523	1.16322e-09	2.17311e-05	0.000521545	chr6	17472892		UC vs HC	Methylation	0.602127	0.380436	0.758377	4.02673	3.77692e-06	1.42099e-05	0.000955288	-0.0142328	0.0161434	0.716841	0.124913	0.900864	0.95231	-8.03391	0.00231723	-0.495727	0.310632	1	ICC	Methylation	Moderate
cg11832534	0.209496	0.77117	0.01822	5.71316	1.109e-08	7.76932e-05	0.00497236	chr1	3563998		UC vs HC	Methylation	0.60127	0.379287	0.757806	4.01593	3.9218e-06	1.47055e-05	0.0142304	0.00289814	0.0255627	0.856565	2.49389	0.0144145	0.055683	-5.00289	0.00128548	0.707976	0.759628	1	ICC	Methylation	Moderate
cg08289839	0.067755	0.711237	0.0176052	5.36035	8.30612e-08	0.000387933	0.0372416	chr13	111318640	CARS2	UC vs HC	Methylation	0.600793	0.378648	0.757488	4.00994	4.00462e-06	1.49889e-05	0.010273	0.00129167	0.0192543	0.578473	2.27161	0.0254326	0.0859946	-5.50666	0.000803635	-0.26423	0.396096	1	ICC	Methylation	Moderate
cg24129923	0.613245	0.718848	0.0177539	5.39499	6.85281e-08	0.000330382	0.0307255	chr17	7814251	CHD3	UC vs HC	Methylation	0.595745	0.371892	0.754117	3.94737	4.98645e-06	1.83021e-05	0.0106704	-0.00185579	0.0231965	0.742834	1.69176	0.0940642	0.225605	-6.6187	0.00157288	0.270227	0.606206	1	ICC	Methylation	Moderate
cg16936953	0.351338	-1.00827	0.0210634	-6.94724	3.72509e-12	3.63217e-07	1.67019e-06	chr17	57915665	VMP1	UC vs HC	Methylation	0.590246	0.364561	0.750436	3.88098	6.30504e-06	2.26611e-05	0.0310326	0.00578852	0.0562768	0.434205	2.44138	0.0165372	0.0618813	-5.12563	0.00641954	2.85566	0.997348	1	ICC	Predicted GV	Moderate
cg07148145	0.66308	0.7411	0.0179785	5.52714	3.25492e-08	0.000177974	0.0145939	chr7	99437259	CYP3A43;CYP3A43	UC vs HC	Methylation	0.589865	0.364054	0.75018	3.87645	6.4074e-06	2.29941e-05	-0.00415833	-0.0147687	0.00645209	0.635876	-0.778329	0.438365	0.634028	-7.73692	0.00112566	-0.793294	0.21482	1	ICC	Methylation	Moderate
cg09007354	0.296243	0.838029	0.0189298	6.09097	1.12228e-09	2.17311e-05	0.000503191	chr1	54100163	GLIS1	UC vs HC	Methylation	0.587857	0.361385	0.748833	3.85269	6.97239e-06	2.48396e-05	0.0125559	-7.07855e-05	0.0251826	0.443597	1.97486	0.0512714	0.145378	-6.11313	0.00159839	0.552806	0.709134	1	ICC	Methylation	Moderate
cg08791347	0.17808	0.708634	0.0175968	5.34201	9.19204e-08	0.000408057	0.0412137	chr10	13831250		UC vs HC	Methylation	0.578035	0.34838	0.742224	3.73972	1.0458e-05	3.59131e-05	-0.0136684	-0.0274233	8.65748e-05	0.33981	-1.97349	0.0514294	0.145702	-6.11574	0.00189871	0.805529	0.788708	1	ICC	Methylation	Moderate
cg18520851	0.54405	0.805478	0.0186297	5.90134	3.60562e-09	4.04157e-05	0.00161663	chr5	115149189	CDO1	UC vs HC	Methylation	0.574043	0.34312	0.739529	3.69531	1.22853e-05	4.15756e-05	0.00886512	-0.00802756	0.0257578	0.588689	1.04223	0.300027	0.498116	-7.49655	0.00286897	0.423122	0.663405	1	ICC	Methylation	Moderate
cg16291589	0.0371964	0.775604	0.0182392	5.74298	9.30249e-09	7.1912e-05	0.00417089	chr20	6023178		UC vs HC	Methylation	0.569495	0.337145	0.736453	3.64571	1.47218e-05	4.89918e-05	0.0185534	-0.000655092	0.0377618	0.49395	1.91826	0.0581679	0.159527	-6.21999	0.00371248	1.71034	0.954719	1	ICC	Methylation	Moderate
cg11551560	0.189684	0.789845	0.018412	5.82093	5.85226e-09	5.14498e-05	0.00262394	chr15	70528789		UC vs HC	Methylation	0.564889	0.331112	0.733329	3.59653	1.7635e-05	5.76952e-05	0.000663533	-0.00989661	0.0112237	0.515127	0.124787	0.900963	0.952355	-8.03392	0.00111493	-1.153	0.125944	1	ICC	Potential GV	Moderate
cg11396411	0.186755	0.750738	0.0180088	5.5943	2.21511e-08	0.000128984	0.00993176	chr7	33679233		UC vs HC	Methylation	0.564813	0.331013	0.733278	3.59573	1.76873e-05	5.78511e-05	0.00371726	-0.00707994	0.0145145	0.803282	0.683737	0.495854	0.683952	-7.80634	0.00116601	-0.809946	0.210027	1	ICC	Methylation	Moderate
cg00826902	0.0576658	0.811004	0.0186176	5.94375	2.7857e-09	3.57364e-05	0.001249	chr1	3563954	WRAP73	UC vs HC	Methylation	0.564652	0.330803	0.733168	3.59403	1.77981e-05	5.81756e-05	3.29485e-06	-0.0153834	0.01539	0.752061	0.000425274	0.999662	0.999832	-8.04179	0.00237848	-0.556952	0.289454	1	ICC	Methylation	Moderate
cg00441899	0.171326	0.722506	0.0177286	5.42631	5.75314e-08	0.000289831	0.025795	chr4	3432483	RGS12	UC vs HC	Methylation	0.56361	0.329441	0.732461	3.58306	1.85328e-05	6.03441e-05	0.0195512	0.00650492	0.0325975	0.716736	2.97621	0.00372549	0.0193285	-3.77137	0.00170708	1.80439	0.962785	1	ICC	Methylation	Moderate
cg14237301	0.285986	0.744633	0.0179417	5.55917	2.71057e-08	0.000153838	0.0121532	chr16	28506477	CLN3;CLN3;CLN3	UC vs HC	Methylation	0.563291	0.329024	0.732244	3.57971	1.87633e-05	6.10181e-05	-0.00339078	-0.0154598	0.00867829	0.637971	-0.557959	0.578222	0.749128	-7.88487	0.00145944	-0.653199	0.257626	1	ICC	Methylation	Moderate
cg25533551	0.0582366	0.874222	0.019329	6.28807	3.21442e-10	9.00766e-06	0.000144123	chr19	48823178	CCDC114;CCDC114;CTC-241F20.2;CCDC114	UC vs HC	Methylation	0.560055	0.324802	0.730044	3.54602	2.12531e-05	6.83129e-05	-0.0071837	-0.0203153	0.00594794	0.498741	-1.08644	0.280112	0.476362	-7.4496	0.00172962	-0.111834	0.455599	1	ICC	Methylation	Moderate
cg24531955	0.011129	-0.721073	0.0176896	-5.42151	5.90974e-08	0.000294412	0.0264971	chr8	23154691		UC vs HC	Methylation	0.558136	0.322302	0.728737	3.52628	2.28691e-05	7.30044e-05	0.00597182	-0.00346603	0.0154097	0.213969	1.25664	0.212054	0.395744	-7.25122	0.000888479	-0.785785	0.217003	1	ICC	Methylation	Moderate
cg01409343	0.0415383	-0.778411	0.018269	-5.75905	8.45869e-09	6.65362e-05	0.00379256	chr17	57915740	VMP1	UC vs HC	Methylation	0.557571	0.321567	0.728352	3.5205	2.33657e-05	7.4443e-05	0.00815763	-0.0133681	0.0296834	0.603473	0.752631	0.453586	0.647665	-7.75666	0.00466488	0.627895	0.734189	1	ICC	Predicted GV	Moderate
cg08423142	0.0556146	-0.770859	0.0181841	-5.71648	1.08756e-08	7.76932e-05	0.0048762	chr15	59588622		UC vs HC	Methylation	0.550903	0.312912	0.723802	3.45338	3.0023e-05	9.34206e-05	0.0232399	0.0138602	0.0326196	0.78033	4.92065	3.74916e-06	7.36204e-05	2.81367	0.000877437	2.66611	0.99547	1	ICC	Methylation	Moderate
cg27087650	0.410994	-0.80258	0.0185797	-5.88802	3.90852e-09	4.27424e-05	0.00175244	chr19	45255796		UC vs HC	Methylation	0.546079	0.306673	0.7205	3.40605	3.58759e-05	0.00010976	-0.00848972	-0.0167953	-0.000184091	0.317408	-2.03001	0.045233	0.132489	-6.00626	0.000685782	-0.665553	0.253678	1	ICC	Methylation	Moderate
cg26307105	0.333522	-0.816319	0.0186941	-5.97047	2.36577e-09	3.42169e-05	0.00106072	chr19	17861017	FCHO1	UC vs HC	Methylation	0.541793	0.301149	0.71756	3.36484	4.19303e-05	0.000126383	0.0108284	-0.000446682	0.0221034	0.619144	1.90731	0.0595886	0.162414	-6.24033	0.00127243	0.151854	0.560183	1	ICC	Methylation	Moderate
cg14534148	0.121257	0.708837	0.0175905	5.34449	9.06695e-08	0.000408057	0.0406529	chr6	170559869		UC vs HC	Methylation	0.540201	0.299101	0.716467	3.34973	4.44062e-05	0.000133112	-0.00149972	-0.00804334	0.0050439	0.811661	-0.455165	0.650059	0.801282	-7.9373	0.000421793	-2.17444	0.016114	1	ICC	Methylation	Moderate
cg17781958	0.41718	0.826132	0.0188374	6.0192	1.75279e-09	2.91069e-05	0.000785887	chr17	79428404	RP11-1055B8.8	UC vs HC	Methylation	0.535322	0.292838	0.713109	3.30405	5.28517e-05	0.000155816	0.00546087	-0.00891698	0.0198387	0.570628	0.754301	0.452588	0.646783	-7.75539	0.00207552	-0.164235	0.434953	1	ICC	Methylation	Moderate
cg13354241	0.203952	0.703392	0.017551	5.30941	1.09981e-07	0.000465201	0.0493114	chr2	64447091		UC vs HC	Methylation	0.530786	0.287034	0.709981	3.26245	6.19889e-05	0.000180005	0.00678976	-0.00372053	0.0173001	0.769926	1.28297	0.202713	0.38397	-7.21804	0.00110433	-0.499789	0.309206	1	ICC	Methylation	Moderate
cg06433467	0.783641	-0.726721	0.017853	-5.43892	5.36041e-08	0.000276254	0.0240341	chr5	67730071	CTC-537E7.3	UC vs HC	Methylation	0.517525	0.270169	0.700795	3.14529	9.75563e-05	0.000271287	0.00339218	-0.0080656	0.01485	0.133002	0.58797	0.557987	0.733841	-7.86756	0.00131434	-0.742752	0.229759	1	ICC	Methylation	Moderate
cg12670943	0.153285	0.758768	0.0180849	5.64223	1.67862e-08	0.000104279	0.00752633	chr22	43006541		UC vs HC	Methylation	0.512062	0.263265	0.696993	3.09888	0.000116965	0.000319547	0.00409772	-0.00492437	0.0131198	0.745181	0.902012	0.369397	0.569349	-7.63279	0.000811042	-1.08335	0.140736	1	ICC	Methylation	Moderate
cg22448090	0.237735	0.712269	0.0176398	5.36287	8.19089e-08	0.000386578	0.0367249	chr1	200978598	KIF21B	UC vs HC	Methylation	0.496175	0.243331	0.685876	2.96963	0.000194901	0.000506944	0.00921536	0.00113437	0.0172964	0.721498	2.26477	0.0258659	0.0870826	-5.52149	0.000648644	-0.601887	0.274362	1	ICC	Methylation	Poor
cg04036920	0.16856	0.788908	0.0183989	5.81608	6.02438e-09	5.19444e-05	0.00270111	chr11	33562503	C11orf41;C11orf41	UC vs HC	Methylation	0.483319	0.227354	0.676815	2.87086	0.000289427	0.000724982	0.00438065	-0.017333	0.0260943	0.480483	0.400667	0.689591	0.828278	-7.9608	0.00474684	0.314539	0.623089	1	ICC	Methylation	Poor
cg01101459	0.192779	0.820541	0.0187428	5.99353	2.05336e-09	3.28804e-05	0.000920651	chr1	234871477		UC vs HC	Methylation	0.481191	0.224723	0.675309	2.85498	0.000308546	0.000767906	0.00272514	-0.00945067	0.014901	0.753372	0.444496	0.657724	0.806688	-7.94214	0.00148556	-0.70568	0.241082	1	ICC	Methylation	Poor
cg04086394	0.0849151	0.780309	0.0182959	5.76885	7.98132e-09	6.39023e-05	0.00357853	chr1	193082764		UC vs HC	Methylation	0.477617	0.220313	0.672778	2.82861	0.000343216	0.000844967	-0.00605963	-0.0146689	0.00254959	0.847418	-1.39785	0.165508	0.334652	-7.06553	0.000737596	-0.934668	0.176199	1	ICC	Methylation	Poor
cg26955383	0.242757	0.850977	0.0190905	6.15899	7.32108e-10	1.64125e-05	0.00032825	chr10	105218660	CALHM1;RP11-225H22.4	UC vs HC	Methylation	0.46583	0.205841	0.664394	2.74413	0.000483749	0.00115176	-0.00960776	-0.0199504	0.00073491	0.261784	-1.84487	0.0682617	0.179224	-6.35427	0.00106906	-0.154938	0.438604	1	ICC	Methylation	Poor
cg12067024	0.158854	0.753195	0.0180294	5.6094	2.0303e-08	0.000123015	0.00910309	chr1	153387689	S100A7A	UC vs HC	Methylation	0.465538	0.205483	0.664185	2.74208	0.000487811	0.00116042	0.0357062	0.0209115	0.0505009	0.527714	4.79309	6.25936e-06	0.000111727	2.3155	0.00219821	4.00675	0.999938	1	ICC	Predicted GV	Poor
cg20995564	0.785721	-0.932786	0.0201099	-6.57775	4.77616e-11	2.67682e-06	2.14145e-05	chr2	145172035		UC vs HC	Methylation	0.461289	0.200295	0.661151	2.71257	0.000550351	0.00129406	0.0307031	0.00102547	0.0603808	0.582168	2.05461	0.0427421	0.127067	-5.95771	0.00887633	2.69817	0.995855	1	ICC	Predicted GV	Poor
cg14722693	0.146954	-0.79432	0.0184529	-5.8474	4.99304e-09	4.86876e-05	0.0022387	chr8	19436451	CSGALNACT1;CSGALNACT1;CSGALNACT1;CSGALNACT1;CSGALNACT1	UC vs HC	Methylation	0.45665	0.194648	0.65783	2.68087	0.000626735	0.00145581	0.00879833	-0.00374046	0.0213371	0.5027	1.39355	0.1668	0.336456	-7.07146	0.00157607	0.0176903	0.507038	1	ICC	Methylation	Poor
cg08316365	0.137666	0.71636	0.0176646	5.38988	7.05032e-08	0.000336288	0.031611	chr12	102512153	NUP37;NUP37;NUP37	UC vs HC	Methylation	0.454713	0.192294	0.656441	2.66779	0.000661334	0.00152837	-0.00180539	-0.0135801	0.00996938	0.766141	-0.304505	0.761428	0.873983	-7.99499	0.00138864	-0.852376	0.198105	1	ICC	Methylation	Poor
cg11016847	0.0864699	0.749584	0.0179711	5.59157	2.25029e-08	0.000129352	0.0100895	chr11	1001652	AP2A2	UC vs HC	Methylation	0.405302	0.133271	0.620541	2.36305	0.0023553	0.00483617	0.0138396	0.00466462	0.0230146	0.83957	2.99568	0.00351559	0.0184663	-3.71783	0.000839112	0.401685	0.655578	1	ICC	Methylation	Poor
cg01059398	0.267062	-1.04434	0.0215199	-7.11904	1.08683e-12	2.43646e-07	4.87292e-07	chr3	172235808		UC vs HC	Methylation	0.386673	0.111509	0.606768	2.26091	0.00362832	0.00716589	0.00705701	-0.00664157	0.0207556	0.436345	1.02311	0.308929	0.507628	-7.51625	0.0018831	-0.0635374	0.474738	1	ICC	Methylation	Poor
cg12394201	0.0819015	-0.813415	0.0186478	-5.9566	2.57538e-09	3.52225e-05	0.00115471	chr11	43942418	RP11-613D13.7;RP11-613D13.7;RP11-613D13.7;RP11-613D13.7;RP11-613D13.7;RP11-613D13.4	UC vs HC	Methylation	0.385459	0.1101	0.605866	2.25446	0.00372885	0.00734699	0.0148285	0.0049205	0.0247364	0.585544	2.97227	0.00376931	0.0195049	-3.78216	0.000980241	0.683361	0.751955	1	ICC	Methylation	Poor
cg24707889	0.281713	0.770422	0.0182021	5.71042	1.127e-08	7.7739e-05	0.00505304	chr21	46341304	AL844908.5;ITGB2;ITGB2;ITGB2;ITGB2;ITGB2;ITGB2	UC vs HC	Methylation	0.38024	0.104055	0.601981	2.22706	0.00418902	0.00816699	-0.0137477	-0.0274691	-2.62581e-05	0.522775	-1.98979	0.0495722	0.141833	-6.08446	0.00188942	0.814844	0.791371	1	ICC	Predicted GV	Poor
cg03546163	0.157713	-0.817474	0.0186878	-5.97991	2.23256e-09	3.33665e-05	0.001001	chr6	35654363	FKBP5;FKBP5;FKBP5;FKBP5;FKBP5	UC vs HC	Methylation	0.369661	0.0918629	0.594073	2.17289	0.00527413	0.0100674	-0.0037919	-0.0366159	0.0290321	0.459034	-0.229426	0.819045	0.908331	-8.01522	0.0108605	0.738944	0.769093	1	ICC	Predicted GV	Poor
cg12620005	0.0515217	-0.739255	0.0178654	-5.53079	3.18786e-08	0.000176459	0.0142932	chr1	51779655		UC vs HC	Methylation	0.364442	0.0858787	0.590156	2.14684	0.00589305	0.0111376	0.013765	0.00567852	0.0218516	0.747969	3.38059	0.00106157	0.00710172	-2.60201	0.000649545	0.225033	0.588775	1	ICC	Methylation	Poor
cg02650017	0.0060303	-0.791675	0.018398	-5.83662	5.32695e-09	5.08172e-05	0.00238841	chr17	47301614		UC vs HC	Methylation	0.310804	0.0255217	0.549275	1.90193	0.0167366	0.0287089	-0.00475878	-0.0107887	0.00127115	0.100752	-1.56733	0.120458	0.268439	-6.81771	0.000356624	-1.85306	0.0335335	1	ICC	Methylation	Poor
cg10780778	0.207306	-0.751419	0.0180186	-5.59785	2.17024e-08	0.000128717	0.00973054	chr6	26351915		UC vs HC	Methylation	0.310695	0.025402	0.549191	1.90147	0.0167691	0.0287586	0.0101173	-0.00803456	0.0282691	0.622325	1.10693	0.271199	0.466244	-7.42721	0.00331419	0.63765	0.73736	1	ICC	Methylation	Poor
cg25114611	0.0382539	-1.07517	0.0219302	-7.2603	3.86233e-13	1.73173e-07	1.73173e-07	chr6	35696870	FKBP5;FKBP5	UC vs HC	Methylation	0.222122	-0.0699061	0.479084	1.5711	0.0667291	0.0987664	0.0035226	-0.0108629	0.0179081	0.314825	0.486311	0.627899	0.785578	-7.92253	0.00207775	-0.348252	0.364222	1	NS	Methylation	Poor
cg23044270	0.28209	0.81348	0.0186575	5.95552	2.59241e-09	3.52225e-05	0.00116234	chr3	43659607	ANO10;ANO10;ANO10;ANO10;ANO10	UC vs HC	Methylation	0.144751	-0.149015	0.415038	1.3385	0.165833	0.218657	0.00896371	0.00202265	0.0159048	0.777675	2.56472	0.0119388	0.0481229	-4.83373	0.000475866	-0.90264	0.184533	1	NS	Methylation	Poor
cg01526748	0.429617	0.764298	0.0173347	5.80503	6.43536e-09	2.72681e-05	0.00288538	chr3	191930926		IBD vs HC	Methylation	0.913372	0.848729	0.951121	22.0872	1.76704e-19	4.27822e-18	0.00612479	-0.0141417	0.0263913	0.641934	0.600191	0.549849	0.72737	-7.86026	0.00413389	0.37718	0.646548	1	ICC	Predicted GV	Excellent
cg03951877	0.03721	0.722774	0.0168872	5.5619	2.66855e-08	7.03811e-05	0.0119648	chr6	13120250	PHACTR1;PHACTR1	IBD vs HC	Methylation	0.846874	0.739369	0.912272	12.0611	3.15458e-14	3.82713e-13	0.00484332	-0.0103151	0.0200018	0.622447	0.634549	0.527292	0.70954	-7.83893	0.00230815	-0.147344	0.441591	1	ICC	Methylation	Good
cg16755922	0.178355	0.875763	0.0184687	6.44418	1.16224e-10	1.41208e-06	5.21105e-05	chr17	80536214	RP13-638C3.2	IBD vs HC	Methylation	0.842427	0.732253	0.909631	11.6925	5.71826e-14	6.71313e-13	0.00385762	-0.0137181	0.0214333	0.668273	0.435896	0.66393	0.811004	-7.94595	0.00310651	-0.0226948	0.490971	1	ICC	Methylation	Good
cg10368935	0.447252	0.713911	0.0168603	5.49809	3.83936e-08	9.4067e-05	0.0172143	chr10	18240316	SLC39A12;SLC39A12;SLC39A12;SLC39A12	IBD vs HC	Methylation	0.83224	0.716042	0.903562	10.9218	2.09027e-13	2.28542e-12	0.00245356	-0.0253901	0.0302972	0.487326	0.175004	0.86146	0.931721	-8.02633	0.00781194	0.477076	0.682783	1	ICC	Predicted GV	Good
cg24002003	0.839304	-0.852837	0.018305	-6.30349	2.91026e-10	2.66297e-06	0.000130485	chr15	101668143		IBD vs HC	Methylation	0.829572	0.711815	0.901967	10.7351	2.89396e-13	3.10885e-12	-0.0117505	-0.0224661	-0.00103492	0.328138	-2.1778	0.0319693	0.102157	-5.70667	0.00114829	0.227217	0.589622	1	ICC	Methylation	Good
cg22985172	0.0337095	0.745414	0.0170986	5.70055	1.19422e-08	4.21608e-05	0.00535443	chr6	151258337		IBD vs HC	Methylation	0.828081	0.709458	0.901075	10.6334	3.46239e-13	3.68376e-12	-0.00238161	-0.0198983	0.0151351	0.581917	-0.27002	0.787747	0.890097	-8.00499	0.00308561	-0.156363	0.438044	1	ICC	Methylation	Good
cg04074945	0.921027	0.725894	0.0170291	5.5626	2.6579e-08	7.03811e-05	0.011917	chr11	46071833		IBD vs HC	Methylation	0.818277	0.694021	0.895195	10.0057	1.08052e-12	1.08015e-11	0.0126463	-0.00289615	0.0281888	0.649142	1.61592	0.109522	0.251021	-6.7417	0.00242711	0.780375	0.781417	1	ICC	Methylation	Good
cg21075678	0.318236	0.685693	0.0165705	5.32675	9.9986e-08	0.000196623	0.04483	chr7	137557164		IBD vs HC	Methylation	0.816047	0.690527	0.893854	9.87235	1.38647e-12	1.36767e-11	-0.00232978	-0.0190244	0.0143649	0.721629	-0.27715	0.782285	0.886832	-8.00302	0.00280186	-0.230824	0.408981	1	ICC	Methylation	Good
cg19498794	0.567127	0.694903	0.0167036	5.37674	7.58481e-08	0.000153187	0.0340075	chr1	178445641	RASAL2;RASAL2	IBD vs HC	Methylation	0.807703	0.677499	0.888823	9.40055	3.42456e-12	3.2173e-11	0.00731498	-0.0104628	0.0250928	0.439077	0.81717	0.415935	0.613608	-7.70584	0.00317859	0.325511	0.627234	1	ICC	Methylation	Good
cg14081226	0.00233166	0.750239	0.0171384	5.73078	9.9969e-09	3.7352e-05	0.00448224	chr10	5563419	RP11-116G8.4;RP11-116G8.4;RP11-116G8.4	IBD vs HC	Methylation	0.805391	0.673904	0.887425	9.277	4.36563e-12	4.04812e-11	0.0166333	0.00133046	0.031936	0.662657	2.15866	0.0334698	0.105762	-5.74654	0.00235251	1.36258	0.911835	1	ICC	Predicted GV	Good
cg26020069	0.333047	-0.95196	0.0193808	-6.83806	8.02715e-12	1.71385e-07	3.59908e-06	chr6	52382441		IBD vs HC	Methylation	0.804318	0.672239	0.886777	9.22067	4.88074e-12	4.49745e-11	0.00937786	-0.00977985	0.0285356	0.731494	0.972158	0.333512	0.533534	-7.56704	0.00369284	0.619547	0.731459	1	ICC	Predicted GV	Good
cg16724148	0.69055	0.983154	0.0198184	6.98372	2.8746e-12	9.91435e-08	1.28887e-06	chr1	100326338	AGL	IBD vs HC	Methylation	0.803953	0.671672	0.886556	9.20165	5.06875e-12	4.65999e-11	0.000279603	-0.0117536	0.0123128	0.761599	0.0461465	0.963293	0.983041	-8.04071	0.00145071	-0.955495	0.170911	1	ICC	Methylation	Good
cg16663980	0.159943	0.728645	0.0169592	5.59517	2.20408e-08	6.21527e-05	0.00988228	chr1	158809049	MNDA;MNDA	IBD vs HC	Methylation	0.798924	0.663881	0.883509	8.94647	8.46652e-12	7.56631e-11	0.006015	-0.0069846	0.0190146	0.560318	0.91893	0.360526	0.560564	-7.61737	0.00169481	-0.254121	0.399984	1	ICC	Methylation	Good
cg18721397	0.0302481	-0.801557	0.0176445	-6.03434	1.59615e-09	9.93962e-06	0.000715653	chr5	32584912	SUB1;SUB1;SUB1;SUB1;SUB1;SUB1;SUB1	IBD vs HC	Methylation	0.793683	0.655794	0.880326	8.69381	1.42331e-11	1.23654e-10	0.016794	-0.00310161	0.0366896	0.527397	1.67639	0.0970455	0.230603	-6.64406	0.0039836	1.5073	0.932426	1	ICC	Predicted GV	Good
cg12582317	0.034486	0.950723	0.0193103	6.84163	7.82967e-12	1.71385e-07	3.51054e-06	chr17	55822272	AC007431.1	IBD vs HC	Methylation	0.792815	0.654458	0.879798	8.65319	1.54895e-11	1.3399e-10	0.0112719	-0.00973804	0.0322819	0.750556	1.06549	0.289432	0.486685	-7.47209	0.00444351	0.899001	0.814505	1	ICC	Methylation	Good
cg13447080	0.0573958	-0.823094	0.0178795	-6.15562	7.4786e-10	5.49693e-06	0.000335313	chr8	131054408		IBD vs HC	Methylation	0.787984	0.647037	0.876856	8.43326	2.46241e-11	2.07526e-10	-0.00426124	-0.0154296	0.0069071	0.514799	-0.757747	0.450532	0.644956	-7.75278	0.00124826	-0.694048	0.244697	1	ICC	Methylation	Good
cg09018739	0.198872	0.943841	0.0192626	6.80051	1.04252e-11	2.12467e-07	4.67426e-06	chr16	57180107	CPNE2	IBD vs HC	Methylation	0.781897	0.637723	0.873139	8.16998	4.34297e-11	3.54477e-10	0.0119674	-0.0011016	0.0250365	0.55269	1.81859	0.072216	0.186673	-6.40118	0.00171307	0.506446	0.693125	1	ICC	Methylation	Good
cg14176339	0.155054	0.840463	0.0180786	6.25081	4.08336e-10	3.32878e-06	0.000183083	chr17	79244542	SLC38A10	IBD vs HC	Methylation	0.778819	0.633029	0.871256	8.04238	5.74677e-11	4.61753e-10	0.00428092	-0.00934162	0.0179035	0.656034	0.624103	0.534099	0.71504	-7.84554	0.00186213	-0.360195	0.359762	1	ICC	Methylation	Good
cg15928106	0.144048	-0.766712	0.0173204	-5.82576	5.68526e-09	2.54906e-05	0.00254906	chr7	130646078	AC058791.2;AC058791.2;AC058791.2;AC058791.2;AC058791.2	IBD vs HC	Methylation	0.773391	0.624778	0.867928	7.82578	9.31785e-11	7.28504e-10	-0.00567217	-0.0323311	0.0209868	0.44762	-0.422555	0.673602	0.817662	-7.95172	0.00716047	0.652357	0.742104	1	ICC	Predicted GV	Good
cg05554192	0.0449197	0.762512	0.0172649	5.80317	6.50742e-09	2.72681e-05	0.00291769	chr11	17515836	USH1C;USH1C;USH1C;USH1C	IBD vs HC	Methylation	0.77313	0.624381	0.867768	7.81561	9.53406e-11	7.4453e-10	0.0136064	-0.000977403	0.0281902	0.636619	1.85289	0.0670923	0.176997	-6.33984	0.0021357	0.850553	0.801391	1	ICC	Methylation	Good
cg18181703	0.0104531	-0.877778	0.018464	-6.45984	1.0481e-10	1.39798e-06	4.69931e-05	chr17	76354621		IBD vs HC	Methylation	0.77132	0.621639	0.866656	7.74586	1.11653e-10	8.63816e-10	0.00401446	-0.010431	0.0184599	0.443434	0.551916	0.582339	0.752291	-7.88824	0.00209517	-0.296119	0.383902	1	ICC	Methylation	Good
cg19991780	0.388492	0.759245	0.0172801	5.77575	7.66109e-09	3.03978e-05	0.00343495	chr3	128533372	RAB7A	IBD vs HC	Methylation	0.761083	0.606191	0.860351	7.37112	2.65807e-10	1.95901e-09	0.0126025	-0.00346467	0.0286697	0.649832	1.55774	0.122716	0.271947	-6.83245	0.00259445	0.80537	0.788662	1	ICC	Predicted GV	Good
cg01153613	0.728855	0.736237	0.0171026	5.62972	1.80506e-08	5.26613e-05	0.00809323	chr6	139928856		IBD vs HC	Methylation	0.759165	0.60331	0.859166	7.30445	3.11226e-10	2.2727e-09	0.00450651	-0.00876365	0.0177767	0.607476	0.674436	0.501719	0.688799	-7.81269	0.00176652	-0.378625	0.352918	1	ICC	Predicted GV	Good
cg23669118	0.00915412	0.742983	0.0170711	5.68654	1.29636e-08	4.30548e-05	0.00581239	chr16	1538347	PTX4	IBD vs HC	Methylation	0.750783	0.590764	0.853975	7.02512	6.09851e-10	4.28004e-09	-0.00325657	-0.0159646	0.00945148	0.566233	-0.508931	0.612015	0.774249	-7.91119	0.00161918	-0.580614	0.281457	1	ICC	Methylation	Good
cg07723258	0.287771	0.740212	0.0170846	5.66309	1.48674e-08	4.66785e-05	0.00666598	chr17	38176064	MED24;MED24;MED24;MED24	IBD vs HC	Methylation	0.749336	0.588606	0.853077	6.9788	6.83108e-10	4.76191e-09	0.0161396	0.000784949	0.0314943	0.75248	2.08752	0.039596	0.119966	-5.89195	0.00236855	1.28386	0.898798	1	ICC	Methylation	Moderate
cg20228731	0.0626477	-0.824062	0.0178797	-6.16282	7.14615e-10	5.34012e-06	0.000320407	chr7	130646051	AC058791.2;AC058791.2;AC058791.2;AC058791.2;AC058791.2	IBD vs HC	Methylation	0.745971	0.583597	0.850986	6.87311	8.86735e-10	6.0866e-09	-0.00182061	-0.0324346	0.0287934	0.528649	-0.118106	0.90624	0.955051	-8.03474	0.00944592	0.544711	0.706367	1	ICC	Predicted GV	Moderate
cg24469729	0.477917	0.862005	0.0183577	6.3621	1.99015e-10	2.12454e-06	8.92307e-05	chr7	27160520	HOXA-AS2;HOXA-AS2;HOXA-AS2;HOXA3;HOXA-AS2;HOXA-AS2;HOXA-AS2;HOXA3	IBD vs HC	Methylation	0.742668	0.578692	0.84893	6.77205	1.14111e-09	7.7163e-09	0.00562978	-0.00577698	0.0170365	0.68793	0.98018	0.329559	0.529404	-7.55921	0.00130257	-0.503903	0.307765	1	ICC	Methylation	Moderate
cg18608055	0.104034	-1.18615	0.0225224	-7.90374	2.70652e-15	4.04501e-10	1.2135e-09	chr19	1130866		IBD vs HC	Methylation	0.741625	0.577146	0.84828	6.74068	1.23468e-09	8.31029e-09	0.00482105	-0.0113114	0.0209535	0.533878	0.593497	0.5543	0.730961	-7.86428	0.00261564	-0.0573834	0.477182	1	ICC	Methylation	Moderate
cg27243685	0.221121	0.930042	0.0191008	6.7294	1.70361e-11	3.05534e-07	7.63835e-06	chr21	43642366	ABCG1	IBD vs HC	Methylation	0.73924	0.573615	0.846793	6.66988	1.47657e-09	9.8297e-09	0.0175377	0.00954563	0.0255297	0.784089	4.35803	3.40042e-05	0.000440271	0.677781	0.000634221	1.14316	0.872037	1	ICC	Methylation	Moderate
cg18663307	0.00415923	0.736257	0.0170039	5.64618	1.6405e-08	4.9663e-05	0.00735539	chr21	46341389	AL844908.5;ITGB2;ITGB2;ITGB2;ITGB2;ITGB2;ITGB2	IBD vs HC	Methylation	0.736782	0.569982	0.845259	6.59827	1.77193e-09	1.16701e-08	-0.0151392	-0.0269367	-0.00334175	0.346539	-2.54854	0.0124678	0.0497544	-4.87273	0.00139405	0.906177	0.8164	1	ICC	Methylation	Moderate
cg16691087	0.493111	0.703043	0.0167674	5.42936	5.65557e-08	0.000124301	0.0253575	chr20	20036684	C20orf26;C20orf26;C20orf26;C20orf26;CRNKL1;CRNKL1;C20orf26;C20orf26	IBD vs HC	Methylation	0.732174	0.563188	0.842378	6.46754	2.48082e-09	1.59958e-08	0.0176987	-0.0012925	0.0366899	0.564039	1.85083	0.0673914	0.17758	-6.34355	0.00362875	1.60399	0.943934	1	ICC	Methylation	Moderate
cg10975863	0.0848479	0.689139	0.0165805	5.35191	8.7031e-08	0.000174203	0.0390215	chr14	68830704	RAD51B	IBD vs HC	Methylation	0.730481	0.560697	0.841317	6.42061	2.80263e-09	1.79345e-08	-0.000379704	-0.0139684	0.0132089	0.469994	-0.055494	0.955865	0.979467	-8.04023	0.00185283	-0.735939	0.231817	1	ICC	Methylation	Moderate
cg19557110	0.480617	0.759958	0.0172989	5.77804	7.55753e-09	3.02546e-05	0.00338852	chr17	4082271		IBD vs HC	Methylation	0.730418	0.560605	0.841278	6.41889	2.81525e-09	1.80114e-08	0.00708447	-0.00578235	0.0199513	0.695867	1.09349	0.277025	0.472873	-7.44195	0.00166016	-0.153464	0.439184	1	ICC	Methylation	Moderate
cg26572392	0.00950704	0.736191	0.0170071	5.64515	1.6504e-08	4.9663e-05	0.00739979	chr10	24496943	KIAA1217;KIAA1217;KIAA1217;KIAA1217	IBD vs HC	Methylation	0.728933	0.558423	0.840347	6.37825	3.13059e-09	1.98965e-08	0.00380403	-0.00847653	0.0160846	0.60984	0.615181	0.539948	0.719683	-7.8511	0.0015114	-0.582259	0.280906	1	ICC	Methylation	Moderate
cg10241823	0.289787	0.776729	0.0174389	5.88179	4.0585e-09	1.97791e-05	0.00181968	chr17	841205		IBD vs HC	Methylation	0.728831	0.558274	0.840283	6.37547	3.1534e-09	2.00326e-08	-0.00337717	-0.0149797	0.00822534	0.466201	-0.578067	0.564626	0.73891	-7.87337	0.00134801	-0.722465	0.235917	1	ICC	Methylation	Moderate
cg07058694	0.0516844	0.756373	0.0172065	5.7662	8.10771e-09	3.10701e-05	0.0036352	chr12	111909145	ATXN2;ATXN2	IBD vs HC	Methylation	0.727322	0.556059	0.839337	6.33466	3.50997e-09	2.2147e-08	0.00419936	-0.00884064	0.0172394	0.618856	0.639562	0.524041	0.706917	-7.83572	0.00170542	-0.43906	0.330822	1	ICC	Methylation	Moderate
cg04321224	0.502017	0.728926	0.0170058	5.58965	2.27522e-08	6.37579e-05	0.0102013	chr21	46341380	AL844908.5;ITGB2;ITGB2;ITGB2;ITGB2;ITGB2;ITGB2	IBD vs HC	Methylation	0.726377	0.554674	0.838744	6.30933	3.75218e-09	2.35778e-08	-0.0132387	-0.0244651	-0.00201224	0.345504	-2.34196	0.0213325	0.0752447	-5.35172	0.00126139	0.529507	0.701138	1	ICC	Predicted GV	Moderate
cg09786420	0.646512	0.716179	0.0169057	5.50814	3.62647e-08	9.0332e-05	0.0162598	chr1	154583389	ADAR;ADAR	IBD vs HC	Methylation	0.723209	0.550036	0.836754	6.22567	4.68362e-09	2.90258e-08	0.00929493	-0.002325	0.0209149	0.81401	1.58862	0.115565	0.260711	-6.78468	0.00135209	-0.0274278	0.489089	1	ICC	Methylation	Moderate
cg03819286	0.150279	0.68384	0.0165539	5.31502	1.06646e-07	0.000206996	0.0478162	chr16	4673974	MGRN1;MGRN1	IBD vs HC	Methylation	0.721621	0.547716	0.835755	6.18446	5.2281e-09	3.21855e-08	0.00725034	-0.00416951	0.0186702	0.552093	1.26088	0.210527	0.393853	-7.24592	0.00130558	-0.309637	0.378767	1	ICC	Methylation	Moderate
cg25966016	0.819306	-0.750411	0.0172489	-5.71371	1.10542e-08	3.99701e-05	0.00495629	chr10	134353618	INPP5A	IBD vs HC	Methylation	0.718538	0.543218	0.833814	6.10576	6.45917e-09	3.92198e-08	0.00318354	-0.00748014	0.0138472	0.43623	0.592898	0.554699	0.73127	-7.86464	0.0011371	-0.88822	0.188365	1	ICC	Predicted GV	Moderate
cg03541887	0.180456	0.699013	0.0166918	5.41045	6.28672e-08	0.000132335	0.0281873	chr1	248903323		IBD vs HC	Methylation	0.718176	0.54269	0.833586	6.09663	6.62052e-09	4.01402e-08	0.00874225	-0.00900561	0.0264901	0.569481	0.97826	0.330502	0.530403	-7.56109	0.00316786	0.469483	0.680084	1	ICC	Predicted GV	Moderate
cg02976843	0.511414	0.725957	0.0169514	5.57582	2.46368e-08	6.73301e-05	0.0110462	chr17	2843257		IBD vs HC	Methylation	0.716224	0.539848	0.832355	6.04781	7.55659e-09	4.54172e-08	0.00493822	-0.00788524	0.0177617	0.496814	0.76479	0.446347	0.641175	-7.7474	0.00164892	-0.388602	0.349233	1	ICC	Methylation	Moderate
cg06086933	0.99873	0.771817	0.0174804	5.83766	5.29402e-09	2.39762e-05	0.00237364	chr1	100326491	AGL	IBD vs HC	Methylation	0.715789	0.539215	0.832081	6.03703	7.78139e-09	4.66719e-08	0.0105136	-0.00252109	0.0235484	0.753657	1.60187	0.112599	0.255953	-6.7639	0.00170404	0.299553	0.617404	1	ICC	Methylation	Moderate
cg21106695	0.833374	0.846659	0.0182369	6.2695	3.62209e-10	3.06417e-06	0.000162401	chr14	97370064		IBD vs HC	Methylation	0.711291	0.532683	0.82924	5.92738	1.05048e-08	6.18189e-08	-0.00651829	-0.0226603	0.00962375	0.700475	-0.801959	0.424636	0.621553	-7.71819	0.00261877	0.115267	0.545758	1	ICC	Methylation	Moderate
cg12807764	0.50632	0.780771	0.017478	5.90579	3.50965e-09	1.76809e-05	0.0015736	chr5	146864669	DPYSL3	IBD vs HC	Methylation	0.708189	0.528192	0.827278	5.85375	1.28774e-08	7.47537e-08	0.0117727	-0.00926188	0.0328074	0.530675	1.11153	0.269227	0.463948	-7.42212	0.00445398	0.950766	0.827897	1	ICC	Methylation	Moderate
cg10100117	0.117519	0.686006	0.0165684	5.32951	9.84771e-08	0.000194509	0.0441535	chr1	179843111	TOR1AIP2;TOR1AIP2;TOR1AIP2;TOR1AIP2;TOR1AIP2	IBD vs HC	Methylation	0.708128	0.528103	0.827239	5.85232	1.29287e-08	7.503e-08	0.00906463	5.93809e-05	0.0180699	0.731611	1.99909	0.048539	0.139653	-6.06651	0.000807979	-0.442664	0.329522	1	ICC	Potential GV	Moderate
cg07793033	0.21592	0.737497	0.0170312	5.65116	1.59365e-08	4.89406e-05	0.00714533	chr16	85256423		IBD vs HC	Methylation	0.706852	0.526259	0.826431	5.82249	1.40476e-08	8.10773e-08	0.00408356	-0.00672667	0.0148938	0.597115	0.750206	0.455038	0.648927	-7.75849	0.00116885	-0.769461	0.221792	1	ICC	Methylation	Moderate
cg16805291	0.0457252	0.926035	0.0190258	6.71361	1.89861e-11	3.2741e-07	8.51266e-06	chr7	36022575		IBD vs HC	Methylation	0.702993	0.52069	0.823984	5.73385	1.8008e-08	1.02295e-07	0.0146641	-0.00300522	0.0323334	0.488249	1.64821	0.102708	0.240026	-6.68998	0.00313978	1.15813	0.875102	1	ICC	Methylation	Moderate
cg12229367	0.18364	0.765181	0.0173109	5.81573	6.0371e-09	2.65374e-05	0.00270681	chr17	55822335	AC007431.1	IBD vs HC	Methylation	0.702755	0.520347	0.823833	5.72846	1.82836e-08	1.03751e-07	0.0163336	0.00437837	0.0282889	0.845719	2.71332	0.00794723	0.0350759	-4.46554	0.00143185	1.14676	0.872779	1	ICC	Methylation	Moderate
cg06872019	0.0281065	0.708674	0.0167506	5.47559	4.36048e-08	0.000103582	0.0195508	chr13	31588778		IBD vs HC	Methylation	0.701601	0.518685	0.8231	5.70243	1.96774e-08	1.11104e-07	-0.0001564	-0.0161172	0.0158044	0.432103	-0.0194607	0.984516	0.992987	-8.04159	0.00256008	-0.481342	0.315706	1	ICC	Methylation	Moderate
cg13139542	0.377274	0.74625	0.0171536	5.6978	1.21363e-08	4.25116e-05	0.00544149	chr2	8242815	LINC00299;AC007464.1;LINC00299	IBD vs HC	Methylation	0.701163	0.518054	0.822821	5.6926	2.02322e-08	1.14035e-07	0.00618133	-0.0036089	0.0159716	0.769579	1.25391	0.21304	0.396986	-7.25462	0.000956842	-0.696647	0.243887	1	ICC	Methylation	Moderate
cg23729283	0.886824	0.711005	0.0168876	5.47129	4.46782e-08	0.000103582	0.0200321	chr7	29040109	AC005162.3;AC005162.3	IBD vs HC	Methylation	0.700762	0.517478	0.822567	5.68365	2.07518e-08	1.16758e-07	0.00265762	-0.0108992	0.0162144	0.772197	0.389326	0.697932	0.833946	-7.96532	0.00184411	-0.529263	0.298947	1	ICC	Methylation	Moderate
cg21416544	0.33491	0.748849	0.0171498	5.71828	1.0761e-08	3.92264e-05	0.00482485	chr12	8986988		IBD vs HC	Methylation	0.70066	0.517331	0.822502	5.68136	2.08866e-08	1.17465e-07	0.00997385	-0.00469732	0.024645	0.578745	1.35013	0.180275	0.354716	-7.1304	0.00216149	0.379501	0.647406	1	ICC	Methylation	Moderate
cg03699074	0.273704	-0.719389	0.0168886	-5.53563	3.10106e-08	7.94321e-05	0.013904	chr16	88849875		IBD vs HC	Methylation	0.697175	0.512323	0.820286	5.60447	2.5997e-08	1.44053e-07	-0.0132834	-0.0234432	-0.00312365	0.174698	-2.59659	0.0109554	0.0450202	-4.75627	0.00103123	0.419919	0.66224	1	ICC	Methylation	Moderate
cg23752007	0.347229	0.803984	0.017722	6.03937	1.54715e-09	9.77018e-06	0.000693683	chr7	37429500	ELMO1;ELMO1	IBD vs HC	Methylation	0.695724	0.510242	0.819362	5.57298	2.84513e-08	1.56684e-07	0.00934422	-0.00329225	0.0219807	0.685897	1.46857	0.145348	0.306016	-6.9654	0.00160088	0.102075	0.540541	1	ICC	Methylation	Moderate
cg15082870	0.364873	0.8792	0.0185337	6.45812	1.06011e-10	1.39798e-06	4.75314e-05	chr7	36022841		IBD vs HC	Methylation	0.695252	0.509566	0.819061	5.5628	2.92953e-08	1.61013e-07	0.00650149	-0.0060352	0.0190382	0.619562	1.02993	0.305734	0.504307	-7.50927	0.00157554	-0.255388	0.399496	1	ICC	Methylation	Moderate
cg25580581	1.02455	-0.795398	0.0199641	-5.62936	1.80877e-08	5.26613e-05	0.00810984	chr10	3853668		IBD vs HC	Methylation	0.694535	0.508539	0.818605	5.5474	3.06218e-08	1.67764e-07	-0.00276071	-0.016943	0.0114216	0.381314	-0.38659	0.699949	0.835242	-7.96639	0.00201917	-0.444139	0.32899	1	ICC	Predicted GV	Moderate
cg17501210	0.039071	-1.27996	0.0240019	-8.26175	1.43551e-16	6.43631e-11	6.43631e-11	chr6	166970252	RPS6KA2	IBD vs HC	Methylation	0.693398	0.506911	0.81788	5.52312	3.28423e-08	1.79112e-07	0.0207133	0.00406546	0.0373611	0.674816	2.47098	0.0153088	0.0583076	-5.05673	0.00278611	1.9862	0.975012	1	ICC	Methylation	Moderate
cg13573513	0.000964042	0.725371	0.0169028	5.5793	2.41482e-08	6.68343e-05	0.0108272	chr12	14996143	RP11-233G1.4;ART4;ART4;ART4;ART4;C12orf60	IBD vs HC	Methylation	0.693268	0.506725	0.817797	5.52036	3.31055e-08	1.80453e-07	0.0130437	-0.00420052	0.0302878	0.566876	1.50222	0.136452	0.292889	-6.9161	0.00299003	0.924404	0.821157	1	ICC	Methylation	Moderate
cg06710464	0.300904	0.791276	0.0175862	5.96681	2.41942e-09	1.3577e-05	0.00108478	chr17	79047695	BAIAP2;BAIAP2	IBD vs HC	Methylation	0.693023	0.506374	0.81764	5.51514	3.36086e-08	1.83037e-07	0.0109826	-0.00045891	0.0224242	0.681423	1.90633	0.0597169	0.162669	-6.24214	0.00131059	0.195917	0.577447	1	ICC	Methylation	Moderate
cg09641127	0.500445	0.686084	0.0166175	5.32224	1.02496e-07	0.000200678	0.0459554	chr2	10193895	KLF11	IBD vs HC	Methylation	0.690307	0.502491	0.815907	5.458	3.96647e-08	2.13525e-07	0.0131187	0.00235753	0.0238799	0.737885	2.42107	0.0174301	0.0644434	-5.17248	0.00115817	0.459783	0.676624	1	ICC	Methylation	Moderate
cg16395997	0.681135	0.719488	0.0169404	5.52792	3.24042e-08	8.11668e-05	0.0145289	chr1	3562798		IBD vs HC	Methylation	0.686464	0.497012	0.81345	5.37885	4.99913e-08	2.64964e-07	0.00291525	-0.0143837	0.0202142	0.596099	0.334683	0.738623	0.859911	-7.98526	0.00300911	-0.128914	0.448853	1	ICC	Methylation	Moderate
cg26470501	0.949614	-0.984221	0.0198212	-6.99081	2.73309e-12	9.91435e-08	1.22541e-06	chr19	45252955		IBD vs HC	Methylation	0.686403	0.496925	0.813412	5.37761	5.01731e-08	2.65846e-07	0.011036	-0.000338261	0.0224102	0.479997	1.92693	0.0570633	0.157267	-6.20381	0.0012951	0.195993	0.577477	1	ICC	Methylation	Moderate
cg00490406	0.904325	-0.811976	0.0178365	-6.07979	1.20339e-09	7.70794e-06	0.000539556	chr1	159046773	AIM2	IBD vs HC	Methylation	0.68552	0.495669	0.812847	5.35971	5.28849e-08	2.79194e-07	0.00903326	-0.0104796	0.0285461	0.418163	0.919393	0.360286	0.560323	-7.61694	0.0038314	0.604589	0.726532	1	ICC	Predicted GV	Moderate
cg01004980	0.428986	0.740231	0.0171029	5.6602	1.51195e-08	4.67519e-05	0.00677903	chr3	48883069		IBD vs HC	Methylation	0.683533	0.492843	0.811574	5.31978	5.94992e-08	3.11495e-07	0.00371667	-0.0121509	0.0195842	0.615284	0.465181	0.642897	0.796284	-7.93266	0.00253012	-0.185496	0.426623	1	ICC	Methylation	Moderate
cg03523676	0.486557	0.831482	0.0180281	6.19267	5.9155e-10	4.57291e-06	0.000265229	chr14	24540235	CPNE6;CPNE6;CPNE6;CPNE6	IBD vs HC	Methylation	0.682749	0.491729	0.811072	5.30416	6.23166e-08	3.25201e-07	0.000592084	-0.0107209	0.011905	0.514213	0.10394	0.917442	0.96067	-8.03633	0.00128107	-1.03641	0.15136	1	ICC	Methylation	Moderate
cg20141108	0.125933	0.797861	0.0176289	6.00917	1.86478e-09	1.12986e-05	0.0008361	chr1	165907859		IBD vs HC	Methylation	0.682099	0.490806	0.810655	5.29128	6.47438e-08	3.37027e-07	0.00493015	-0.0124348	0.0222951	0.444273	0.563851	0.574222	0.746185	-7.88154	0.0030322	0.0600261	0.523868	1	ICC	Methylation	Moderate
cg05399785	0.894728	0.850064	0.018282	6.28695	3.23772e-10	2.79168e-06	0.000145168	chr1	3564031		IBD vs HC	Methylation	0.680594	0.488671	0.80969	5.26163	7.07104e-08	3.65924e-07	0.00409457	-0.00972842	0.0179176	0.732457	0.588279	0.557781	0.73368	-7.86738	0.00191764	-0.355548	0.361495	1	ICC	Methylation	Moderate
cg02719954	0.294519	0.787324	0.0175229	5.94773	2.71892e-09	1.43144e-05	0.00121906	chr8	23830907		IBD vs HC	Methylation	0.678607	0.485855	0.808414	5.22292	7.93761e-08	4.07408e-07	-0.0186854	-0.0398757	0.00250487	0.682913	-1.75123	0.0832272	0.206758	-6.51854	0.00452029	1.73906	0.957322	1	ICC	Methylation	Moderate
cg12338137	0.76857	-0.707166	0.0168383	-5.44969	5.04574e-08	0.000112553	0.0226232	chr2	218701429		IBD vs HC	Methylation	0.677671	0.48453	0.807813	5.20484	8.37934e-08	4.28471e-07	0.008228	-0.00357635	0.0200323	0.629941	1.3843	0.169604	0.340346	-7.08417	0.00139568	-0.143537	0.443089	1	ICC	Methylation	Moderate
cg25422678	0.21748	0.744364	0.0170962	5.69293	1.24879e-08	4.27414e-05	0.00559913	chr2	28304502		IBD vs HC	Methylation	0.676816	0.483321	0.807264	5.18843	8.80271e-08	4.48562e-07	0.00574365	-0.00857266	0.02006	0.351971	0.796771	0.427628	0.624289	-7.72235	0.0020577	-0.141379	0.443939	1	ICC	Predicted GV	Moderate
cg22959742	0.40614	0.939484	0.0192104	6.7783	1.21594e-11	2.37036e-07	5.45183e-06	chr10	13913931		IBD vs HC	Methylation	0.676236	0.482501	0.806891	5.17734	9.10117e-08	4.62658e-07	0.00270568	-0.013825	0.0192364	0.494621	0.325058	0.745872	0.864444	-7.98847	0.0027469	-0.213197	0.415822	1	ICC	Methylation	Moderate
cg05544807	0.116765	0.725181	0.0169212	5.57483	2.47778e-08	6.73301e-05	0.0111095	chr2	25475916	DNMT3A	IBD vs HC	Methylation	0.67512	0.480924	0.806173	5.15613	9.7021e-08	4.90964e-07	0.00594443	-0.00383733	0.0157262	0.656258	1.2069	0.230555	0.418565	-7.31209	0.00095517	-0.727903	0.234257	1	ICC	Methylation	Moderate
cg06724236	0.1474	0.699694	0.0166935	5.41545	6.11362e-08	0.000129911	0.0274112	chr14	67853825	PLEK2	IBD vs HC	Methylation	0.674148	0.47955	0.805547	5.13775	1.02561e-07	5.1688e-07	0.00934529	-0.0095279	0.0282185	0.48014	0.983387	0.327987	0.52775	-7.55606	0.00358366	0.599354	0.724798	1	ICC	Methylation	Moderate
cg26227957	0.705524	0.822519	0.0179619	6.1372	8.39906e-10	5.88456e-06	0.000376583	chr1	19547285	KIAA0090;RP1-43E13.2;KIAA0090	IBD vs HC	Methylation	0.671849	0.476308	0.804067	5.09475	1.16844e-07	5.83205e-07	0.00537038	-0.0104274	0.0211681	0.566404	0.67513	0.501281	0.688464	-7.81222	0.00250782	-0.0348429	0.48614	1	ICC	Methylation	Moderate
cg12170787	0.189405	-1.11665	0.0215111	-7.61354	2.66683e-14	2.98926e-09	1.19571e-08	chr19	1130965		IBD vs HC	Methylation	0.670199	0.473984	0.803004	5.06426	1.28216e-07	6.35555e-07	0.00648251	-0.0058357	0.0188007	0.56862	1.04514	0.298689	0.496696	-7.49352	0.00152075	-0.283239	0.388814	1	ICC	Methylation	Moderate
cg07879825	0.223359	0.737374	0.0170494	5.6472	1.63084e-08	4.9663e-05	0.00731206	chr7	69358880		IBD vs HC	Methylation	0.66824	0.471228	0.80174	5.02845	1.43059e-07	7.03598e-07	0.00508469	-0.00770195	0.0178713	0.68113	0.789742	0.431702	0.627958	-7.72794	0.0016394	-0.377105	0.35348	1	ICC	Methylation	Moderate
cg04523589	0.534646	0.778196	0.0174854	5.88507	3.97884e-09	1.9604e-05	0.00178396	chr3	48265146	CAMP;CAMP	IBD vs HC	Methylation	0.666174	0.468327	0.800406	4.99114	1.60434e-07	7.82357e-07	0.00296771	-0.00737212	0.0133075	0.575842	0.570013	0.570053	0.743005	-7.87802	0.00106847	-0.964043	0.168771	1	ICC	Methylation	Moderate
cg03128029	0.249371	-0.876019	0.0184818	-6.44379	1.16528e-10	1.41208e-06	5.2247e-05	chr2	203143288	NOP58	IBD vs HC	Methylation	0.665546	0.467446	0.8	4.9799	1.6609e-07	8.0776e-07	0.00857201	-0.00773137	0.0248754	0.691952	1.0442	0.299121	0.497169	-7.4945	0.00267159	0.347196	0.635383	1	ICC	Methylation	Moderate
cg26405097	0.179624	0.694849	0.0166386	5.38681	7.1718e-08	0.00014683	0.0321557	chr6	15428301	JARID2	IBD vs HC	Methylation	0.664477	0.465947	0.799309	4.96084	1.76155e-07	8.52755e-07	0.00185093	-0.0142944	0.0179962	0.355907	0.227678	0.8204	0.909081	-8.01562	0.00261983	-0.319832	0.374909	1	ICC	Methylation	Moderate
cg17602444	0.00286883	-0.718271	0.0168373	-5.53544	3.10455e-08	7.94321e-05	0.0139196	chr7	644819	AC147651.4	IBD vs HC	Methylation	0.663415	0.464459	0.798622	4.94204	1.8671e-07	8.99659e-07	0.00928316	-0.0028497	0.021416	0.569121	1.51953	0.132046	0.286322	-6.89033	0.00147502	0.0345054	0.513726	1	ICC	Methylation	Moderate
cg21846903	0.155365	0.729112	0.0169475	5.60069	2.13495e-08	6.08943e-05	0.00957234	chr17	26697281	SEBOX;SEBOX;VTN;VTN;CTB-96E2.3	IBD vs HC	Methylation	0.662292	0.462886	0.797895	4.92227	1.98519e-07	9.52389e-07	0.00657021	-0.00762649	0.0207669	0.426981	0.919113	0.360431	0.560463	-7.6172	0.00202329	-0.0654667	0.473972	1	ICC	Methylation	Moderate
cg25790365	0.147408	0.787212	0.0175242	5.94664	2.73698e-09	1.43144e-05	0.00122716	chr15	50549957		IBD vs HC	Methylation	0.660327	0.460137	0.796622	4.88801	2.20862e-07	1.05084e-06	0.0178343	0.00270072	0.0329679	0.631452	2.34041	0.0214163	0.0754734	-5.35519	0.00230055	1.54921	0.937624	1	ICC	Methylation	Moderate
cg23740758	0.872161	0.859551	0.0183417	6.34676	2.19899e-10	2.24078e-06	9.85944e-05	chr6	11324433	NEDD9	IBD vs HC	Methylation	0.659742	0.45932	0.796244	4.8779	2.27943e-07	1.08209e-06	0.00580666	-0.00405837	0.0156717	0.61355	1.16897	0.245423	0.436426	-7.3569	0.000971676	-0.729782	0.233685	1	ICC	Methylation	Moderate
cg10005565	0.434179	0.740685	0.0171079	5.66285	1.48876e-08	4.66785e-05	0.00667503	chr2	235578952		IBD vs HC	Methylation	0.659382	0.458817	0.79601	4.87168	2.32417e-07	1.1017e-06	-0.00189176	-0.01066	0.0068765	0.723173	-0.428479	0.669301	0.814735	-7.94918	0.00076548	-1.38763	0.0842954	1	ICC	Methylation	Moderate
cg24852565	0.00175461	0.694287	0.0166231	5.38496	7.24591e-08	0.000147673	0.032488	chr13	44990174		IBD vs HC	Methylation	0.659099	0.458422	0.795827	4.8668	2.35985e-07	1.11741e-06	-0.00425812	-0.0176747	0.00915846	0.866491	-0.630309	0.53005	0.71179	-7.84162	0.00180595	-0.386926	0.349851	1	ICC	Methylation	Moderate
cg17953136	0.124684	0.852986	0.0182095	6.3211	2.59701e-10	2.42584e-06	0.00011644	chr2	20232577	LAPTM4A	IBD vs HC	Methylation	0.65439	0.451856	0.79277	4.78686	3.03397e-07	1.40852e-06	0.0153492	-0.00141173	0.0321102	0.485578	1.81871	0.0721966	0.186636	-6.40096	0.00282424	1.21776	0.886792	1	ICC	Methylation	Moderate
cg21727145	0.070803	0.757009	0.0172156	5.76953	7.94916e-09	3.07251e-05	0.00356411	chr15	101458127	RP11-66B24.4;RP11-66B24.4;LRRK1;LRRK1;LRRK1;RP11-66B24.4	IBD vs HC	Methylation	0.65419	0.451578	0.792641	4.78352	3.06615e-07	1.4222e-06	0.0106377	-0.00492737	0.0262028	0.501166	1.35729	0.177996	0.351669	-7.1208	0.0024342	0.530925	0.701627	1	ICC	Methylation	Moderate
cg19445588	0.112917	0.748938	0.0171306	5.72215	1.05186e-08	3.86568e-05	0.00471613	chr12	116904641		IBD vs HC	Methylation	0.651713	0.448135	0.79103	4.7424	3.49295e-07	1.60343e-06	0.00833097	-0.00486043	0.0215224	0.523142	1.25424	0.21292	0.396842	-7.25421	0.00174549	0.0323614	0.512873	1	ICC	Methylation	Moderate
cg02716826	0.126271	-0.99471	0.0198632	-7.05785	1.69101e-12	7.58188e-08	7.58188e-07	chr9	33447032	AQP3	IBD vs HC	Methylation	0.651	0.447144	0.790566	4.73066	3.62568e-07	1.65954e-06	-0.011323	-0.0256203	0.00297443	0.365504	-1.57282	0.11918	0.266432	-6.80923	0.00205224	0.521201	0.698263	1	ICC	Methylation	Moderate
cg02448796	0.0904317	0.967654	0.0195215	6.92569	4.33846e-12	1.14424e-07	1.9452e-06	chr1	6101339		IBD vs HC	Methylation	0.65006	0.445839	0.789954	4.71527	3.80787e-07	1.73637e-06	0.00833646	-0.00576648	0.0224394	0.665571	1.17395	0.243435	0.433999	-7.3511	0.00199652	0.128459	0.550968	1	ICC	Methylation	Moderate
cg18942579	0.182554	-1.0483	0.0205884	-7.30591	2.75405e-13	2.05802e-08	1.23481e-07	chr17	57915773	VMP1	IBD vs HC	Methylation	0.639922	0.431822	0.783337	4.55435	6.39358e-07	2.79801e-06	0.0234345	0.00176431	0.0451046	0.496401	2.14768	0.0343575	0.107849	-5.76926	0.00472781	2.24631	0.986466	1	ICC	Predicted GV	Moderate
cg17108423	0.993767	0.701957	0.0168183	5.41277	6.20575e-08	0.000131247	0.0278243	chr6	170559792		IBD vs HC	Methylation	0.639326	0.431001	0.782947	4.54517	6.58747e-07	2.87566e-06	0.0016443	-0.00809343	0.011382	0.612402	0.335351	0.738121	0.85958	-7.98504	0.000946497	-1.20789	0.115086	1	ICC	Methylation	Moderate
cg08392125	0.0907642	0.701186	0.0166876	5.42795	5.70038e-08	0.000124675	0.0255584	chr2	108427720	AC096655.1;AC096655.1	IBD vs HC	Methylation	0.639105	0.430697	0.782803	4.54179	6.66061e-07	2.90486e-06	0.000113856	-0.0095242	0.00975191	0.659397	0.0234608	0.981333	0.991544	-8.04151	0.000927012	-1.38578	0.0845758	1	ICC	Methylation	Moderate
cg23761815	0.0181915	0.871558	0.0183963	6.42586	1.31124e-10	1.54714e-06	5.87912e-05	chr10	73083123		IBD vs HC	Methylation	0.638975	0.430517	0.782717	4.53978	6.70438e-07	2.9222e-06	0.00500622	-0.0042671	0.0142795	0.720155	1.07214	0.286451	0.483407	-7.46499	0.000857419	-0.932173	0.176839	1	ICC	Methylation	Moderate
cg02734358	0.360229	-0.907938	0.0188337	-6.61589	3.69319e-11	5.70997e-07	1.65589e-05	chr4	90227074	GPRIN3	IBD vs HC	Methylation	0.63895	0.430483	0.782701	4.53939	6.71277e-07	2.9256e-06	-0.00144584	-0.0183318	0.0154401	0.33044	-0.170048	0.865344	0.933812	-8.02719	0.00286668	-0.285037	0.388127	1	ICC	Predicted GV	Moderate
cg21281007	0.447111	0.747362	0.0171731	5.70304	1.17689e-08	4.2135e-05	0.00527675	chr12	5939611	ANO2	IBD vs HC	Methylation	0.638826	0.430313	0.78262	4.5375	6.75422e-07	2.94228e-06	0.0102826	0.00116885	0.0193963	0.689991	2.2407	0.0274434	0.0910498	-5.5734	0.000827806	-0.241282	0.404936	1	ICC	Methylation	Moderate
cg02112168	0.317734	0.684602	0.0165819	5.31644	1.0582e-07	0.000206285	0.0474456	chr14	45579561	SNORD127;PRPF39	IBD vs HC	Methylation	0.638491	0.429851	0.7824	4.53236	6.86842e-07	2.98788e-06	0.00830785	-0.0104642	0.0270799	0.364276	0.878927	0.381722	0.581267	-7.65337	0.00354526	0.49141	0.687849	1	ICC	Methylation	Moderate
cg19137806	0.0468104	0.703437	0.0167129	5.44126	5.29046e-08	0.000117428	0.0237205	chr10	134362170	INPP5A	IBD vs HC	Methylation	0.633837	0.423457	0.77935	4.46205	8.64835e-07	3.69168e-06	0.0031622	-0.0132446	0.019569	0.581722	0.382773	0.702768	0.837113	-7.96787	0.00270573	-0.185589	0.426587	1	ICC	Methylation	Moderate
cg03546806	0.425826	0.700967	0.0167404	5.41769	6.03745e-08	0.000128903	0.0270697	chr12	114297307		IBD vs HC	Methylation	0.631696	0.420521	0.777943	4.43029	9.60358e-07	4.06459e-06	0.0114759	-0.00305365	0.0260054	0.584163	1.5686	0.120162	0.267964	-6.81576	0.00211976	0.558091	0.710934	1	ICC	Methylation	Moderate
cg11847933	0.268342	0.735357	0.0170363	5.63391	1.76166e-08	5.19647e-05	0.00789864	chr1	227130394	ADCK3;ADCK3;ADCK3;ADCK3;ADCK3;ADCK3;ADCK3;ADCK3	IBD vs HC	Methylation	0.628614	0.416305	0.775917	4.38523	1.1151e-06	4.66075e-06	0.00455285	-0.00562393	0.0147296	0.61189	0.888484	0.376589	0.576333	-7.64491	0.00103472	-0.821385	0.206771	1	ICC	Methylation	Moderate
cg02504211	0.793818	0.721057	0.0169687	5.53536	3.1059e-08	7.94321e-05	0.0139257	chr3	194815434	XXYLT1-AS1	IBD vs HC	Methylation	0.627814	0.415211	0.775391	4.37365	1.15888e-06	4.82874e-06	0.000701272	-0.0136967	0.0150993	0.722324	0.0967301	0.92315	0.963447	-8.03706	0.00208137	-0.609052	0.271993	1	ICC	Predicted GV	Moderate
cg05279866	0.852613	0.760004	0.0173461	5.77052	7.9025e-09	3.07251e-05	0.00354319	chr8	37378355		IBD vs HC	Methylation	0.62536	0.411863	0.773775	4.33847	1.30328e-06	5.37589e-06	0.00148453	-0.0108309	0.0138	0.526257	0.239395	0.81133	0.903839	-8.01286	0.00152007	-0.805031	0.211435	1	ICC	Methylation	Moderate
cg02508743	0.546229	0.868067	0.0184341	6.39356	1.6207e-10	1.81666e-06	7.26662e-05	chr8	56903623	LYN	IBD vs HC	Methylation	0.623858	0.409816	0.772785	4.31715	1.39975e-06	5.7391e-06	-0.00411149	-0.0143056	0.00608262	0.385425	-0.80099	0.425194	0.622052	-7.71897	0.00103828	-0.86774	0.193893	1	ICC	Methylation	Moderate
cg07683636	0.0743254	0.720453	0.0168715	5.54662	2.91244e-08	7.63644e-05	0.0130583	chr2	219940977	NHEJ1;NHEJ1	IBD vs HC	Methylation	0.622698	0.408235	0.772019	4.30079	1.47877e-06	6.03642e-06	0.012176	-0.000694992	0.025047	0.629626	1.87875	0.063433	0.169979	-6.29288	0.00166124	0.519218	0.697574	1	ICC	Methylation	Moderate
cg08573679	0.324413	-0.709125	0.0167794	-5.47437	4.3907e-08	0.000103582	0.0196863	chr6	125684510		IBD vs HC	Methylation	0.622267	0.407649	0.771735	4.29475	1.50912e-06	6.14963e-06	-0.00147391	-0.0114104	0.00846262	0.148449	-0.294587	0.76897	0.878646	-7.99799	0.000985962	-1.18657	0.11922	1	ICC	Methylation	Moderate
cg27470978	0.169615	0.719271	0.0168738	5.53714	3.07456e-08	7.94321e-05	0.0137852	chr8	38704972	RP11-723D22.3	IBD vs HC	Methylation	0.622146	0.407485	0.771655	4.29305	1.51775e-06	6.1814e-06	0.020798	0.00858667	0.0330093	0.610467	3.38248	0.00105509	0.00706686	-2.59625	0.00149429	2.03731	0.977759	1	ICC	Methylation	Moderate
cg12054453	0.0987783	-1.06724	0.0208139	-7.3975	1.38772e-13	1.24441e-08	6.22203e-08	chr17	57915717		IBD vs HC	Methylation	0.620682	0.405494	0.770689	4.27263	1.62588e-06	6.58385e-06	0.0345814	0.0119634	0.0571994	0.254482	3.03645	0.00311112	0.0167492	-3.60482	0.00515135	3.2577	0.999214	1	ICC	Methylation	Moderate
cg01561259	0.844105	0.712089	0.0168923	5.47886	4.28084e-08	0.000103582	0.0191937	chr17	78560781	RPTOR	IBD vs HC	Methylation	0.617022	0.400525	0.768269	4.22223	1.92826e-06	7.69552e-06	0.0118746	-0.00595075	0.0297	0.718553	1.32299	0.189104	0.36638	-7.16633	0.00319568	0.814609	0.791304	1	ICC	Predicted GV	Moderate
cg13619623	0.135295	1.01577	0.0201523	7.15541	8.34214e-13	4.67538e-08	3.74031e-07	chr7	33637324		IBD vs HC	Methylation	0.612281	0.394108	0.765128	4.15837	2.39725e-06	9.3887e-06	-0.00401171	-0.0174056	0.00938215	0.723182	-0.59484	0.553405	0.730242	-7.86348	0.0017998	-0.414205	0.339842	1	ICC	Methylation	Moderate
cg22688566	0.812566	0.701811	0.0167609	5.4209	5.92996e-08	0.000128703	0.0265877	chr17	27459835	MYO18A	IBD vs HC	Methylation	0.611953	0.393665	0.764911	4.15401	2.43331e-06	9.51728e-06	-0.000597279	-0.0187449	0.0175503	0.486843	-0.0653636	0.948026	0.975621	-8.03963	0.00331263	-0.245236	0.403409	1	ICC	Methylation	Moderate
cg11849692	0.0266924	0.919725	0.018948	6.68154	2.36449e-11	3.92648e-07	1.06015e-05	chr10	103875969	LDB1;LDB1	IBD vs HC	Methylation	0.605737	0.385286	0.760782	4.07276	3.21901e-06	1.22806e-05	0.00626059	-0.00510766	0.0176288	0.532925	1.0937	0.276931	0.472767	-7.44171	0.00129372	-0.435128	0.332242	1	ICC	Methylation	Moderate
cg26804423	0.0153772	1.03043	0.0203155	7.2294	4.85117e-13	3.10726e-08	2.17509e-07	chr7	8201134		IBD vs HC	Methylation	0.603187	0.38186	0.759084	4.04016	3.60443e-06	1.36119e-05	-0.00243005	-0.01438	0.00951992	0.656495	-0.403854	0.687254	0.826731	-7.95951	0.00143058	-0.767164	0.222471	1	ICC	Methylation	Moderate
cg22753611	0.595374	0.863358	0.0183885	6.36676	1.93067e-10	2.11132e-06	8.6564e-05	chr6	17472892		IBD vs HC	Methylation	0.602127	0.380436	0.758377	4.02673	3.77692e-06	1.42099e-05	0.000955288	-0.0142328	0.0161434	0.716841	0.124913	0.900864	0.95231	-8.03391	0.00231723	-0.495727	0.310632	1	ICC	Methylation	Moderate
cg11832534	0.339794	0.962555	0.0195114	6.89099	5.54067e-12	1.38013e-07	2.48423e-06	chr1	3563998		IBD vs HC	Methylation	0.60127	0.379287	0.757806	4.01593	3.9218e-06	1.47055e-05	0.0142304	0.00289814	0.0255627	0.856565	2.49389	0.0144145	0.055683	-5.00289	0.00128548	0.707976	0.759628	1	ICC	Methylation	Moderate
cg12424624	0.00655217	0.694577	0.0166239	5.38709	7.16069e-08	0.00014683	0.0321059	chr3	46718941	ALS2CL	IBD vs HC	Methylation	0.601103	0.379063	0.757695	4.01383	3.95062e-06	1.48048e-05	0.00952003	-0.00348221	0.0225223	0.630359	1.45411	0.149307	0.311784	-6.98626	0.0016955	0.165149	0.565406	1	ICC	Methylation	Moderate
cg08289839	0.13168	0.830255	0.0179506	6.19686	5.7601e-10	4.5309e-06	0.000258262	chr13	111318640	CARS2	IBD vs HC	Methylation	0.600793	0.378648	0.757488	4.00994	4.00462e-06	1.49889e-05	0.010273	0.00129167	0.0192543	0.578473	2.27161	0.0254326	0.0859946	-5.50666	0.000803635	-0.26423	0.396096	1	ICC	Methylation	Moderate
cg01145119	0.874375	0.851383	0.0182937	6.29468	3.08033e-10	2.76221e-06	0.000138111	chr8	144441955	TOP1MT;TOP1MT;TOP1MT	IBD vs HC	Methylation	0.597352	0.37404	0.755191	3.96712	4.6521e-06	1.71831e-05	-0.00975066	-0.02505	0.00554871	0.639713	-1.26572	0.208798	0.391689	-7.23985	0.00235145	0.404443	0.656589	1	ICC	Methylation	Moderate
cg26182406	0.437195	-0.732378	0.0170039	-5.61643	1.94941e-08	5.63004e-05	0.00874042	chr14	105491309		IBD vs HC	Methylation	0.596064	0.372319	0.75433	3.95128	4.91827e-06	1.80754e-05	0.00170232	-0.0128577	0.0162624	0.484292	0.232196	0.816899	0.90713	-8.01457	0.00212871	-0.499389	0.309347	1	ICC	Methylation	Moderate
cg24129923	0.786332	0.702256	0.0167961	5.41866	6.00478e-08	0.000128819	0.0269232	chr17	7814251	CHD3	IBD vs HC	Methylation	0.595745	0.371892	0.754117	3.94737	4.98645e-06	1.83021e-05	0.0106704	-0.00185579	0.0231965	0.742834	1.69176	0.0940642	0.225605	-6.6187	0.00157288	0.270227	0.606206	1	ICC	Methylation	Moderate
cg02349866	0.660517	-0.706952	0.0168232	-5.45048	5.02333e-08	0.000112553	0.0225227	chr15	90391877		IBD vs HC	Methylation	0.594346	0.370025	0.753181	3.93031	5.29528e-06	1.93324e-05	0.0168734	0.00757311	0.0261737	0.725021	3.60315	0.000508947	0.00392841	-1.90893	0.000862474	1.07656	0.857758	1	ICC	Methylation	Moderate
cg12053291	0.15056	0.794567	0.017599	5.98945	2.10551e-09	1.24215e-05	0.000944031	chr12	125282342	SCARB1	IBD vs HC	Methylation	0.592731	0.36787	0.7521	3.91075	5.67388e-06	2.05835e-05	0.00103021	-0.00817575	0.0102362	0.744364	0.222245	0.824614	0.911451	-8.01685	0.000844857	-1.38306	0.0849911	1	ICC	Methylation	Moderate
cg16936953	0.260956	-1.20041	0.0227852	-7.95252	1.82759e-15	4.04501e-10	8.19424e-10	chr17	57915665	VMP1	IBD vs HC	Methylation	0.590246	0.364561	0.750436	3.88098	6.30504e-06	2.26611e-05	0.0310326	0.00578852	0.0562768	0.434205	2.44138	0.0165372	0.0618813	-5.12563	0.00641954	2.85566	0.997348	1	ICC	Predicted GV	Moderate
cg07148145	0.518215	0.854842	0.0182845	6.32186	2.5843e-10	2.42584e-06	0.00011587	chr7	99437259	CYP3A43;CYP3A43	IBD vs HC	Methylation	0.589865	0.364054	0.75018	3.87645	6.4074e-06	2.29941e-05	-0.00415833	-0.0147687	0.00645209	0.635876	-0.778329	0.438365	0.634028	-7.73692	0.00112566	-0.793294	0.21482	1	ICC	Methylation	Moderate
cg25132241	1.06305	0.859128	0.0220699	5.78306	7.33546e-09	2.98996e-05	0.00328895	chr14	92396859		IBD vs HC	Methylation	0.589408	0.363446	0.749873	3.87101	6.53224e-06	2.3403e-05	0.0149612	0.00648764	0.0234348	0.626383	3.50652	0.000702931	0.00508913	-2.214	0.000714221	0.54318	0.705843	1	ICC	Methylation	Moderate
cg01243312	0.716611	0.705305	0.0168151	5.43909	5.35527e-08	0.000118281	0.024011	chr2	136422981	MIR128-1	IBD vs HC	Methylation	0.589301	0.363304	0.749802	3.86975	6.56174e-06	2.3499e-05	0.00902427	-0.00866709	0.0267156	0.512165	1.01304	0.313687	0.512683	-7.52649	0.00314766	0.495744	0.689374	1	ICC	Methylation	Moderate
cg14556762	0.00337432	-0.811761	0.0177512	-6.09276	1.10982e-09	7.31771e-06	0.000497604	chr1	170532470		IBD vs HC	Methylation	0.587978	0.361545	0.748914	3.85411	6.9372e-06	2.47257e-05	0.00996772	-0.00957071	0.0295062	0.454059	1.01317	0.313626	0.512614	-7.52636	0.00384148	0.699564	0.757021	1	ICC	Methylation	Moderate
cg09007354	0.640281	0.84858	0.0181972	6.29057	3.16301e-10	2.78074e-06	0.000141818	chr1	54100163	GLIS1	IBD vs HC	Methylation	0.587857	0.361385	0.748833	3.85269	6.97239e-06	2.48396e-05	0.0125559	-7.07855e-05	0.0251826	0.443597	1.97486	0.0512714	0.145378	-6.11313	0.00159839	0.552806	0.709134	1	ICC	Methylation	Moderate
cg02797539	0.147453	0.705553	0.0167314	5.45461	4.90812e-08	0.000111142	0.0220062	chr17	72740524	RAB37;RAB37	IBD vs HC	Methylation	0.585514	0.358274	0.747259	3.82525	7.68971e-06	2.71561e-05	0.0146118	-0.00416963	0.0333931	0.302694	1.54508	0.125747	0.276679	-6.85178	0.00354878	1.19498	0.882422	1	ICC	Methylation	Moderate
cg16277071	0.2646	0.754317	0.0172163	5.74889	8.98328e-09	3.38468e-05	0.00402777	chr17	75537317		IBD vs HC	Methylation	0.58541	0.358137	0.74719	3.82405	7.72281e-06	2.72612e-05	-0.0036697	-0.015898	0.00855858	0.486587	-0.595994	0.552637	0.729606	-7.86278	0.00149847	-0.603164	0.273939	1	ICC	Methylation	Moderate
cg12647970	0.0671619	0.744385	0.0170941	5.69344	1.24505e-08	4.27414e-05	0.00558234	chr6	3234297	PSMG4	IBD vs HC	Methylation	0.585184	0.357836	0.747037	3.82141	7.79599e-06	2.74946e-05	0.00464284	-0.00919056	0.0184762	0.606372	0.666548	0.506723	0.692831	-7.818	0.00192055	-0.301059	0.382023	1	ICC	Methylation	Moderate
cg00547480	0.0567105	0.699977	0.0166834	5.41928	5.98395e-08	0.000128819	0.0268298	chr10	103875961	LDB1;LDB1	IBD vs HC	Methylation	0.58509	0.357712	0.746974	3.82032	7.82653e-06	2.75912e-05	0.00445962	-0.0091218	0.018041	0.3759	0.652123	0.515942	0.70027	-7.82756	0.00185085	-0.346635	0.364827	1	ICC	Methylation	Moderate
cg12680205	0.237703	-0.743462	0.0170895	-5.68715	1.2918e-08	4.30548e-05	0.00579194	chr10	80303482		IBD vs HC	Methylation	0.584555	0.357003	0.746615	3.81412	8.00214e-06	2.81583e-05	0.0143411	0.00170807	0.0269742	0.662403	2.25451	0.0265284	0.0887702	-5.54368	0.00160001	0.830892	0.795911	1	ICC	Methylation	Moderate
cg07372520	0.200563	0.741312	0.0170836	5.67168	1.41402e-08	4.51624e-05	0.00633995	chr1	180086434	RP11-502H18.2	IBD vs HC	Methylation	0.584461	0.356879	0.746552	3.81303	8.03342e-06	2.82568e-05	0.00105884	-0.00818759	0.0103053	0.731406	0.227422	0.820599	0.909205	-8.01568	0.000852394	-1.37126	0.0868087	1	ICC	Methylation	Moderate
cg05237360	0.0751299	0.708932	0.0167666	5.47498	4.37561e-08	0.000103582	0.0196186	chr12	133360704		IBD vs HC	Methylation	0.58136	0.352773	0.744465	3.77738	9.13008e-06	3.17367e-05	0.0072959	-0.00186192	0.0164537	0.781456	1.58221	0.117021	0.263048	-6.79467	0.000835941	-0.667408	0.253088	1	ICC	Methylation	Moderate
cg00377497	0.574844	-0.696819	0.0166929	-5.39329	6.91801e-08	0.000143601	0.0310178	chr8	27167110		IBD vs HC	Methylation	0.580351	0.351438	0.743785	3.76588	9.51577e-06	3.29521e-05	0.00976329	-0.00649332	0.0260199	0.560948	1.19273	0.23603	0.425179	-7.32899	0.00265622	0.477838	0.683053	1	ICC	Methylation	Moderate
cg14427590	0.0816296	0.750223	0.0171519	5.72841	1.01376e-08	3.75648e-05	0.00454534	chr17	60695089		IBD vs HC	Methylation	0.578439	0.348914	0.742497	3.74428	1.02874e-05	3.53818e-05	0.00575289	-0.00231402	0.0138198	0.638275	1.4163	0.160052	0.327012	-7.03985	0.000646348	-1.08715	0.139901	1	ICC	Methylation	Moderate
cg08791347	0.117064	0.764586	0.0172959	5.81374	6.1094e-09	2.65945e-05	0.00273923	chr10	13831250		IBD vs HC	Methylation	0.578035	0.34838	0.742224	3.73972	1.0458e-05	3.59131e-05	-0.0136684	-0.0274233	8.65748e-05	0.33981	-1.97349	0.0514294	0.145702	-6.11574	0.00189871	0.805529	0.788708	1	ICC	Methylation	Moderate
cg02560388	0.537977	-0.742092	0.0171051	-5.67407	1.39447e-08	4.49806e-05	0.00625231	chr2	11969958		IBD vs HC	Methylation	0.577357	0.347486	0.741767	3.73213	1.07493e-05	3.68205e-05	-0.00428192	-0.0166995	0.00813566	0.200803	-0.684823	0.495171	0.683381	-7.8056	0.00154555	-0.511732	0.30503	1	ICC	Methylation	Moderate
cg26663590	0.177533	0.77873	0.0174437	5.89615	3.72091e-09	1.85369e-05	0.00166832	chr16	28959310		IBD vs HC	Methylation	0.575537	0.345087	0.740539	3.71184	1.15694e-05	3.93745e-05	0.00607942	-0.00949165	0.0216505	0.487699	0.775391	0.44009	0.635562	-7.73921	0.00243608	0.0165791	0.506596	1	ICC	Methylation	Moderate
cg03466342	0.664298	0.726001	0.0169987	5.56839	2.57106e-08	6.86172e-05	0.0115277	chr12	52753899	KRT85	IBD vs HC	Methylation	0.573545	0.342465	0.739193	3.68983	1.25328e-05	4.23347e-05	-0.00486624	-0.0152659	0.00553345	0.583073	-0.929287	0.355163	0.555359	-7.60779	0.00108099	-0.749031	0.227871	1	ICC	Methylation	Moderate
cg27023597	1.08349	-0.914399	0.0272961	-5.53459	3.1195e-08	7.94321e-05	0.0139867	chr17	57918262	MIR21	IBD vs HC	Methylation	0.571188	0.339367	0.737599	3.66405	1.37672e-05	4.6103e-05	0.01058	-0.0116744	0.0328344	0.603189	0.944167	0.347548	0.547698	-7.59385	0.00498674	0.882209	0.810023	1	ICC	Methylation	Moderate
cg16291589	0.239533	0.781847	0.0174832	5.91305	3.35835e-09	1.71109e-05	0.00150576	chr20	6023178		IBD vs HC	Methylation	0.569495	0.337145	0.736453	3.64571	1.47218e-05	4.89918e-05	0.0185534	-0.000655092	0.0377618	0.49395	1.91826	0.0581679	0.159527	-6.21999	0.00371248	1.71034	0.954719	1	ICC	Methylation	Moderate
cg06946797	0.0843798	-0.741941	0.0170619	-5.68009	1.3462e-08	4.39383e-05	0.00603588	chr16	11422409		IBD vs HC	Methylation	0.568588	0.335955	0.735838	3.63594	1.52583e-05	5.06141e-05	0.0108557	0.000210234	0.0215011	0.202425	2.02521	0.0457329	0.133587	-6.01566	0.00113318	0.0746846	0.529686	1	ICC	Methylation	Moderate
cg11551560	1.00455	0.759033	0.0177615	5.69535	1.2312e-08	4.27414e-05	0.00552023	chr15	70528789		IBD vs HC	Methylation	0.564889	0.331112	0.733329	3.59653	1.7635e-05	5.76952e-05	0.000663533	-0.00989661	0.0112237	0.515127	0.124787	0.900963	0.952355	-8.03392	0.00111493	-1.153	0.125944	1	ICC	Potential GV	Moderate
cg11396411	0.0530489	0.856042	0.0182316	6.3399	2.29919e-10	2.24102e-06	0.000103087	chr7	33679233		IBD vs HC	Methylation	0.564813	0.331013	0.733278	3.59573	1.76873e-05	5.78511e-05	0.00371726	-0.00707994	0.0145145	0.803282	0.683737	0.495854	0.683952	-7.80634	0.00116601	-0.809946	0.210027	1	ICC	Methylation	Moderate
cg00826902	0.604932	0.907052	0.0188851	6.60043	4.09962e-11	6.06037e-07	1.83812e-05	chr1	3563954	WRAP73	IBD vs HC	Methylation	0.564652	0.330803	0.733168	3.59403	1.77981e-05	5.81756e-05	3.29485e-06	-0.0153834	0.01539	0.752061	0.000425274	0.999662	0.999832	-8.04179	0.00237848	-0.556952	0.289454	1	ICC	Methylation	Moderate
cg00441899	0.0571367	0.771298	0.0173528	5.85515	4.7659e-09	2.23651e-05	0.00213685	chr4	3432483	RGS12	IBD vs HC	Methylation	0.56361	0.329441	0.732461	3.58306	1.85328e-05	6.03441e-05	0.0195512	0.00650492	0.0325975	0.716736	2.97621	0.00372549	0.0193285	-3.77137	0.00170708	1.80439	0.962785	1	ICC	Methylation	Moderate
cg14620184	0.576709	0.710107	0.0168416	5.47182	4.45435e-08	0.000103582	0.0199716	chr2	29941470		IBD vs HC	Methylation	0.56343	0.329205	0.732338	3.58117	1.86626e-05	6.07215e-05	0.0130854	0.00116613	0.0250048	0.73451	2.18029	0.0317783	0.101692	-5.70145	0.0014232	0.569879	0.714928	1	ICC	Methylation	Moderate
cg14237301	0.381796	0.820431	0.0178709	6.13718	8.39971e-10	5.88456e-06	0.000376612	chr16	28506477	CLN3;CLN3;CLN3	IBD vs HC	Methylation	0.563291	0.329024	0.732244	3.57971	1.87633e-05	6.10181e-05	-0.00339078	-0.0154598	0.00867829	0.637971	-0.557959	0.578222	0.749128	-7.88487	0.00145944	-0.653199	0.257626	1	ICC	Methylation	Moderate
cg08549335	0.00721595	-0.789981	0.0175299	-5.9666	2.4225e-09	1.3577e-05	0.00108616	chr7	30387954		IBD vs HC	Methylation	0.563021	0.328671	0.732061	3.57688	1.89602e-05	6.16063e-05	-0.00963078	-0.0292191	0.00995754	0.325322	-0.97643	0.331403	0.531323	-7.56288	0.00386118	0.668255	0.747181	1	ICC	Methylation	Moderate
cg04255937	0.303226	0.729907	0.0169898	5.59981	2.14587e-08	6.08943e-05	0.0096213	chr12	122269675	SETD1B;SETD1B	IBD vs HC	Methylation	0.562192	0.327589	0.731497	3.56821	1.95774e-05	6.34112e-05	0.00607589	-0.00557093	0.0177227	0.757576	1.03605	0.302886	0.50125	-7.50296	0.00135841	-0.417005	0.338821	1	ICC	Methylation	Moderate
cg25533551	0.160296	0.827772	0.0179442	6.17943	6.43338e-10	4.88897e-06	0.000288449	chr19	48823178	CCDC114;CCDC114;CTC-241F20.2;CCDC114	IBD vs HC	Methylation	0.560055	0.324802	0.730044	3.54602	2.12531e-05	6.83129e-05	-0.0071837	-0.0203153	0.00594794	0.498741	-1.08644	0.280112	0.476362	-7.4496	0.00172962	-0.111834	0.455599	1	ICC	Methylation	Moderate
cg24531955	0.0392633	-0.699914	0.0166726	-5.42054	5.94196e-08	0.000128703	0.0266415	chr8	23154691		IBD vs HC	Methylation	0.558136	0.322302	0.728737	3.52628	2.28691e-05	7.30044e-05	0.00597182	-0.00346603	0.0154097	0.213969	1.25664	0.212054	0.395744	-7.25122	0.000888479	-0.785785	0.217003	1	ICC	Methylation	Moderate
cg14849578	0.564848	0.706261	0.0167765	5.45273	4.9601e-08	0.000111755	0.0222392	chr12	125282480	SCARB1	IBD vs HC	Methylation	0.557849	0.321929	0.728542	3.52334	2.31201e-05	7.37339e-05	6.56559e-05	-0.0107711	0.0109024	0.658289	0.0120324	0.990426	0.995711	-8.04171	0.00117464	-1.16189	0.124137	1	ICC	Methylation	Moderate
cg09571369	0.00226415	0.69498	0.0166294	5.38932	7.07236e-08	0.000146128	0.0317099	chr3	150996563	P2RY14;MED12L	IBD vs HC	Methylation	0.557749	0.321798	0.728473	3.52231	2.32087e-05	7.39914e-05	0.00782832	-0.00778174	0.0234384	0.260024	0.995958	0.321874	0.521355	-7.54363	0.00244834	0.210619	0.583176	1	ICC	Methylation	Moderate
cg01409343	0.34771	-0.911507	0.0189011	-6.63004	3.35597e-11	5.37391e-07	1.50469e-05	chr17	57915740	VMP1	IBD vs HC	Methylation	0.557571	0.321567	0.728352	3.5205	2.33657e-05	7.4443e-05	0.00815763	-0.0133681	0.0296834	0.603473	0.752631	0.453586	0.647665	-7.75666	0.00466488	0.627895	0.734189	1	ICC	Predicted GV	Moderate
cg00851028	0.107815	0.773809	0.0173716	5.87103	4.33099e-09	2.08802e-05	0.00194186	chr1	234905772		IBD vs HC	Methylation	0.556319	0.319939	0.727499	3.50775	2.45019e-05	7.77081e-05	-0.00253895	-0.0139608	0.00888292	0.645707	-0.441462	0.65991	0.808236	-7.94349	0.00130605	-0.833593	0.203331	1	ICC	Methylation	Moderate
cg12535090	0.624855	0.788952	0.0176049	5.94613	2.74563e-09	1.43144e-05	0.00123104	chr11	20071677	NAV2-AS2	IBD vs HC	Methylation	0.55371	0.31655	0.725719	3.48139	2.70341e-05	8.49409e-05	-0.0017168	-0.0131973	0.00976371	0.732282	-0.296985	0.767145	0.877504	-7.99728	0.0013196	-0.905511	0.183776	1	ICC	Methylation	Moderate
cg27049094	0.285106	0.756278	0.0172379	5.76021	8.40072e-09	3.19201e-05	0.00376657	chr2	75067716	HK2	IBD vs HC	Methylation	0.552906	0.315508	0.725171	3.47334	2.78606e-05	8.7311e-05	-0.0237576	-0.0420264	-0.00548881	0.444491	-2.58268	0.0113753	0.04636	-4.79018	0.00335716	2.35683	0.989728	1	ICC	Methylation	Moderate
cg02543993	0.0741355	0.73918	0.0170459	5.66162	1.49951e-08	4.66892e-05	0.00672325	chr7	5736195		IBD vs HC	Methylation	0.552681	0.315216	0.725017	3.47108	2.80964e-05	8.79844e-05	0.0289194	0.00839115	0.0494476	0.776381	2.79779	0.00626255	0.0290986	-4.24839	0.00424162	2.8512	0.997313	1	ICC	Methylation	Moderate
cg08423142	0.0201341	-0.817336	0.0178068	-6.12502	9.0671e-10	6.25439e-06	0.000406535	chr15	59588622		IBD vs HC	Methylation	0.550903	0.312912	0.723802	3.45338	3.0023e-05	9.34206e-05	0.0232399	0.0138602	0.0326196	0.78033	4.92065	3.74916e-06	7.36204e-05	2.81367	0.000877437	2.66611	0.99547	1	ICC	Methylation	Moderate
cg24560920	0.500124	0.73665	0.017078	5.63692	1.73117e-08	5.17074e-05	0.00776194	chr2	179344387	FKBP7;FKBP7;FKBP7;FKBP7;PLEKHA3	IBD vs HC	Methylation	0.546314	0.306977	0.720661	3.40834	3.55678e-05	0.000108915	0.00939412	-0.00822591	0.0270141	0.630111	1.05883	0.292439	0.489952	-7.47914	0.00312225	0.530083	0.701337	1	ICC	Methylation	Moderate
cg27087650	0.305377	-0.877763	0.0185093	-6.45182	1.10513e-10	1.41208e-06	4.95498e-05	chr19	45255796		IBD vs HC	Methylation	0.546079	0.306673	0.7205	3.40605	3.58759e-05	0.00010976	-0.00848972	-0.0167953	-0.000184091	0.317408	-2.03001	0.045233	0.132489	-6.00626	0.000685782	-0.665553	0.253678	1	ICC	Methylation	Moderate
cg26712428	0.0849952	0.686187	0.0165655	5.33139	9.74652e-08	0.000193362	0.0436998	chr10	105218771	CALHM1;RP11-225H22.4	IBD vs HC	Methylation	0.544137	0.304169	0.719169	3.38728	3.85119e-05	0.000117048	0.00931724	-0.00161271	0.0202472	0.246731	1.69296	0.093835	0.225229	-6.61671	0.00119511	-0.113961	0.454758	1	ICC	Methylation	Moderate
cg26307105	0.0310591	-0.792478	0.0175523	-5.98163	2.20912e-09	1.26985e-05	0.000990486	chr19	17861017	FCHO1	IBD vs HC	Methylation	0.541793	0.301149	0.71756	3.36484	4.19303e-05	0.000126383	0.0108284	-0.000446682	0.0221034	0.619144	1.90731	0.0595886	0.162414	-6.24033	0.00127243	0.151854	0.560183	1	ICC	Methylation	Moderate
cg14534148	0.156653	0.788859	0.0175421	5.95605	2.58405e-09	1.3959e-05	0.00115859	chr6	170559869		IBD vs HC	Methylation	0.540201	0.299101	0.716467	3.34973	4.44062e-05	0.000133112	-0.00149972	-0.00804334	0.0050439	0.811661	-0.455165	0.650059	0.801282	-7.9373	0.000421793	-2.17444	0.016114	1	ICC	Methylation	Moderate
cg13300580	0.00590151	0.707419	0.0167416	5.46738	4.56741e-08	0.000104483	0.0204786	chr1	27440539	SLC9A1	IBD vs HC	Methylation	0.537371	0.295466	0.714521	3.32312	4.91407e-05	0.00014592	0.000139443	-0.00715863	0.00743752	0.482974	0.0379461	0.969813	0.986065	-8.04106	0.000527158	-2.05992	0.02111	1	ICC	Methylation	Moderate
cg25653947	0.257452	0.956281	0.0194223	6.86175	6.80212e-12	1.60517e-07	3.04982e-06	chr8	144443217	TOP1MT;TOP1MT;TOP1MT	IBD vs HC	Methylation	0.535962	0.293658	0.71355	3.30999	5.16658e-05	0.000152651	-0.00530894	-0.0151341	0.00451618	0.468198	-1.07312	0.286016	0.482917	-7.46395	0.000963748	-0.795886	0.21407	1	ICC	Methylation	Moderate
cg17781958	0.551931	0.979689	0.019755	6.97027	3.16337e-12	1.0131e-07	1.41834e-06	chr17	79428404	RP11-1055B8.8	IBD vs HC	Methylation	0.535322	0.292838	0.713109	3.30405	5.28517e-05	0.000155816	0.00546087	-0.00891698	0.0198387	0.570628	0.754301	0.452588	0.646783	-7.75539	0.00207552	-0.164235	0.434953	1	ICC	Methylation	Moderate
cg27310092	0.00228669	-0.758415	0.0172151	-5.78032	7.45573e-09	3.0116e-05	0.00334287	chr1	151945663		IBD vs HC	Methylation	0.533097	0.289989	0.711576	3.28354	5.71684e-05	0.000167349	0.0206112	0.005673	0.0355493	0.332926	2.7402	0.00737095	0.0330675	-4.39704	0.00224125	1.98212	0.974781	1	ICC	Methylation	Moderate
cg13354241	0.303601	0.896735	0.0187242	6.55334	5.62623e-11	7.88311e-07	2.5226e-05	chr2	64447091		IBD vs HC	Methylation	0.530786	0.287034	0.709981	3.26245	6.19889e-05	0.000180005	0.00678976	-0.00372053	0.0173001	0.769926	1.28297	0.202713	0.38397	-7.21804	0.00110433	-0.499789	0.309206	1	ICC	Methylation	Moderate
cg00634542	0.900272	0.748742	0.0172429	5.702	1.18409e-08	4.2135e-05	0.00530901	chr2	219254588	SLC11A1	IBD vs HC	Methylation	0.529549	0.285455	0.709127	3.25124	6.47179e-05	0.000187119	0.0063482	-0.002265	0.0149614	0.558226	1.46374	0.146662	0.307944	-6.97239	0.000738288	-0.896983	0.18603	1	ICC	Methylation	Moderate
cg03393889	0.440671	0.725396	0.0169393	5.57349	2.49689e-08	6.74404e-05	0.0111951	chr16	2094700	NTHL1	IBD vs HC	Methylation	0.524492	0.279011	0.705629	3.20603	7.7055e-05	0.000219167	0.00533429	-0.00536018	0.0160288	0.548747	0.990591	0.324474	0.524072	-7.54896	0.00114373	-0.647336	0.25951	1	ICC	Methylation	Moderate
cg13442606	0.0343813	-0.763708	0.0172673	-5.81187	6.17791e-09	2.66341e-05	0.00276995	chr11	3071269	CARS	IBD vs HC	Methylation	0.522712	0.276748	0.704396	3.19034	8.18813e-05	0.000231544	-0.00423963	-0.0179015	0.00942226	0.671051	-0.616303	0.539211	0.719088	-7.8504	0.00187297	-0.359862	0.359886	1	ICC	Methylation	Moderate
cg05318454	0.379849	-0.743207	0.0171249	-5.67931	1.35236e-08	4.39383e-05	0.00606349	chr19	46117805		IBD vs HC	Methylation	0.520275	0.273654	0.702705	3.16906	8.89352e-05	0.000249517	-0.00129459	-0.0159276	0.0133384	0.555646	-0.175701	0.860913	0.931438	-8.0262	0.00215019	-0.528107	0.299346	1	ICC	Methylation	Moderate
cg01678580	0.11988	0.683104	0.0165434	5.31098	1.09035e-07	0.000209816	0.0488872	chr16	4674018	MGRN1;MGRN1	IBD vs HC	Methylation	0.517223	0.269786	0.700585	3.1427	9.85473e-05	0.000273764	0.00703713	0.000227746	0.0138465	0.795108	2.05241	0.0429599	0.127562	-5.96207	0.000457599	-1.2263	0.111601	1	ICC	Methylation	Moderate
cg13033858	0.0118872	-0.717131	0.0168268	-5.52838	3.23204e-08	8.11668e-05	0.0144913	chr12	109248326	SSH1	IBD vs HC	Methylation	0.515908	0.268123	0.699671	3.13145	0.00010297	0.000284845	0.022107	0.00811445	0.0360996	0.528478	3.13768	0.00228568	0.0131116	-3.31879	0.00196524	2.22765	0.985833	1	ICC	Predicted GV	Moderate
cg12670943	0.0104078	0.903504	0.0187561	6.59719	4.19017e-11	6.06037e-07	1.87872e-05	chr22	43006541		IBD vs HC	Methylation	0.512062	0.263265	0.696993	3.09888	0.000116965	0.000319547	0.00409772	-0.00492437	0.0131198	0.745181	0.902012	0.369397	0.569349	-7.63279	0.000811042	-1.08335	0.140736	1	ICC	Methylation	Moderate
cg26599989	1.02521	0.860287	0.0208424	5.95894	2.53881e-09	1.38818e-05	0.00113831	chr11	1297087	TOLLIP;TOLLIP;TOLLIP;TOLLIP;TOLLIP	IBD vs HC	Methylation	0.501941	0.250541	0.689921	3.01559	0.000162395	0.000429881	-0.0073854	-0.0179753	0.00320451	0.563726	-1.38503	0.169381	0.34005	-7.08316	0.00112128	-0.410685	0.341128	1	ICC	Methylation	Moderate
cg22448090	0.847115	0.859515	0.0183794	6.33998	2.29799e-10	2.24102e-06	0.000103033	chr1	200978598	KIF21B	IBD vs HC	Methylation	0.496175	0.243331	0.685876	2.96963	0.000194901	0.000506944	0.00921536	0.00113437	0.0172964	0.721498	2.26477	0.0258659	0.0870826	-5.52149	0.000648644	-0.601887	0.274362	1	ICC	Methylation	Poor
cg17980786	0.335785	0.870918	0.018437	6.41404	1.41713e-10	1.62921e-06	6.3539e-05	chr3	32933637	TRIM71	IBD vs HC	Methylation	0.488012	0.233171	0.68013	2.90634	0.000250972	0.000637341	-0.0128128	-0.0231314	-0.00249422	0.48478	-2.46604	0.0155077	0.058883	-5.06827	0.00106404	0.355353	0.638432	1	ICC	Methylation	Poor
cg04036920	0.38691	0.796064	0.0176462	5.9927	2.06386e-09	1.23381e-05	0.000925358	chr11	33562503	C11orf41;C11orf41	IBD vs HC	Methylation	0.483319	0.227354	0.676815	2.87086	0.000289427	0.000724982	0.00438065	-0.017333	0.0260943	0.480483	0.400667	0.689591	0.828278	-7.9608	0.00474684	0.314539	0.623089	1	ICC	Methylation	Poor
cg01101459	0.0496049	0.935219	0.0191354	6.76074	1.3729e-11	2.56482e-07	6.15558e-06	chr1	234871477		IBD vs HC	Methylation	0.481191	0.224723	0.675309	2.85498	0.000308546	0.000767906	0.00272514	-0.00945067	0.014901	0.753372	0.444496	0.657724	0.806688	-7.94214	0.00148556	-0.70568	0.241082	1	ICC	Methylation	Poor
cg25362050	1.756e-05	-0.710727	0.0167693	-5.4884	4.05579e-08	9.88298e-05	0.0181847	chr17	38470900	RARA	IBD vs HC	Methylation	0.481004	0.224492	0.675177	2.85359	0.000310277	0.000771744	0.00744731	-0.000761784	0.0156564	0.676451	1.80169	0.074857	0.191544	-6.431	0.000669698	-0.83402	0.203211	1	ICC	Methylation	Poor
cg12635790	0.0129121	-0.768943	0.0173221	-5.84244	5.14417e-09	2.35353e-05	0.00230646	chr8	96112814		IBD vs HC	Methylation	0.478812	0.221787	0.673625	2.83739	0.000331252	0.000818596	-0.00239055	-0.016542	0.0117609	0.275715	-0.335485	0.73802	0.859526	-7.98499	0.00201035	-0.482864	0.315167	1	ICC	Predicted GV	Poor
cg04086394	0.473335	0.80267	0.0177251	6.02897	1.6501e-09	1.01348e-05	0.000739842	chr1	193082764		IBD vs HC	Methylation	0.477617	0.220313	0.672778	2.82861	0.000343216	0.000844967	-0.00605963	-0.0146689	0.00254959	0.847418	-1.39785	0.165508	0.334652	-7.06553	0.000737596	-0.934668	0.176199	1	ICC	Methylation	Poor
cg27020362	0.817237	-0.697992	0.0167272	-5.39683	6.78298e-08	0.000141453	0.0304124	chr5	138723394	RP11-1280I22.1;RP11-1280I22.1	IBD vs HC	Methylation	0.474431	0.21639	0.670516	2.8054	0.000377035	0.000919622	-0.000334615	-0.0169395	0.0162702	0.390958	-0.040021	0.968163	0.985305	-8.04098	0.00277169	-0.401404	0.344525	1	ICC	Methylation	Poor
cg09481056	0.118915	0.760703	0.0172583	5.7905	7.01783e-09	2.88673e-05	0.00314653	chr16	2339260		IBD vs HC	Methylation	0.466445	0.206593	0.664833	2.74844	0.000475303	0.00113358	0.00770017	-0.00162804	0.0170284	0.632834	1.63938	0.104537	0.243004	-6.70422	0.000867719	-0.581914	0.281021	1	ICC	Methylation	Poor
cg15028232	0.00945698	0.725675	0.0169053	5.58124	2.38811e-08	6.65055e-05	0.0107074	chr1	234871410		IBD vs HC	Methylation	0.466401	0.20654	0.664801	2.74814	0.000475903	0.00113487	0.0118731	0.00287404	0.0208722	0.76576	2.62026	0.010273	0.0428366	-4.69821	0.000806856	0.00252383	0.501004	1	ICC	Methylation	Poor
cg26955383	0.377362	0.975046	0.0196716	6.95193	3.60335e-12	1.07707e-07	1.61561e-06	chr10	105218660	CALHM1;RP11-225H22.4	IBD vs HC	Methylation	0.46583	0.205841	0.664394	2.74413	0.000483749	0.00115176	-0.00960776	-0.0199504	0.00073491	0.261784	-1.84487	0.0682617	0.179224	-6.35427	0.00106906	-0.154938	0.438604	1	ICC	Methylation	Poor
cg12067024	0.142611	0.713707	0.0168193	5.50321	3.72947e-08	9.23843e-05	0.0167216	chr1	153387689	S100A7A	IBD vs HC	Methylation	0.465538	0.205483	0.664185	2.74208	0.000487811	0.00116042	0.0357062	0.0209115	0.0505009	0.527714	4.79309	6.25936e-06	0.000111727	2.3155	0.00219821	4.00675	0.999938	1	ICC	Predicted GV	Poor
cg20995564	0.462864	-0.811263	0.0177835	-6.08349	1.17592e-09	7.64116e-06	0.00052724	chr2	145172035		IBD vs HC	Methylation	0.461289	0.200295	0.661151	2.71257	0.000550351	0.00129406	0.0307031	0.00102547	0.0603808	0.582168	2.05461	0.0427421	0.127067	-5.95771	0.00887633	2.69817	0.995855	1	ICC	Predicted GV	Poor
cg14722693	0.0221809	-0.83378	0.0179863	-6.21699	5.06797e-10	4.05766e-06	0.000227229	chr8	19436451	CSGALNACT1;CSGALNACT1;CSGALNACT1;CSGALNACT1;CSGALNACT1	IBD vs HC	Methylation	0.45665	0.194648	0.65783	2.68087	0.000626735	0.00145581	0.00879833	-0.00374046	0.0213371	0.5027	1.39355	0.1668	0.336456	-7.07146	0.00157607	0.0176903	0.507038	1	ICC	Methylation	Poor
cg06846976	0.037398	0.74295	0.0170682	5.68678	1.29456e-08	4.30548e-05	0.00580435	chr16	2121682		IBD vs HC	Methylation	0.456614	0.194604	0.657804	2.68063	0.000627361	0.00145711	0.0072938	-0.00224395	0.0168315	0.760991	1.51874	0.132243	0.286613	-6.89151	0.000907606	-0.598863	0.275365	1	ICC	Methylation	Poor
cg08316365	0.747007	0.696047	0.0167356	5.38044	7.43048e-08	0.000150749	0.0333155	chr12	102512153	NUP37;NUP37;NUP37	IBD vs HC	Methylation	0.454713	0.192294	0.656441	2.66779	0.000661334	0.00152837	-0.00180539	-0.0135801	0.00996938	0.766141	-0.304505	0.761428	0.873983	-7.99499	0.00138864	-0.852376	0.198105	1	ICC	Methylation	Poor
cg19554257	0.326876	-0.713724	0.0168435	-5.49939	3.81106e-08	9.38866e-05	0.0170874	chr12	116996931	MAP1LC3B2	IBD vs HC	Methylation	0.450031	0.186619	0.653078	2.63657	0.000752085	0.00171753	-0.00800748	-0.0139534	-0.00206156	0.17048	-2.67457	0.00885026	0.0381391	-4.56326	0.000346473	-1.33902	0.0919257	1	ICC	Methylation	Poor
cg20364632	0.0945433	-0.762457	0.0172594	-5.80367	6.48775e-09	2.72681e-05	0.00290887	chr6	49636226		IBD vs HC	Methylation	0.448345	0.18458	0.651865	2.62546	0.000787375	0.00179027	-0.00882474	-0.0161149	-0.00153453	0.207489	-2.40402	0.0182128	0.0666732	-5.21155	0.000526	-0.838276	0.20202	1	ICC	Methylation	Poor
cg06192883	0.924639	0.773265	0.0174461	5.85436	4.78864e-09	2.23651e-05	0.00214705	chr15	52554171	MYO5C	IBD vs HC	Methylation	0.427732	0.159828	0.636951	2.49487	0.00135435	0.00292563	-0.0152737	-0.0265992	-0.00394828	0.316135	-2.67835	0.00875834	0.0378297	-4.55379	0.00128392	0.895406	0.813551	1	ICC	Methylation	Poor
cg06721473	0.104072	0.697581	0.0166565	5.40508	6.47802e-08	0.000135724	0.029045	chr3	50355416	HYAL2;HYAL2;HYAL2;HYAL2	IBD vs HC	Methylation	0.427043	0.159006	0.636449	2.49066	0.00137836	0.00297285	0.00235977	-0.00844519	0.0131647	0.667192	0.433734	0.665493	0.812097	-7.9469	0.0011677	-0.948599	0.17265	1	ICC	Methylation	Poor
cg01473507	0.731926	0.768085	0.0174102	5.82113	5.84496e-09	2.59472e-05	0.00262066	chr4	15163451	RP11-665G4.1;RP11-665G4.1	IBD vs HC	Methylation	0.41035	0.139215	0.624251	2.39184	0.00208621	0.00433109	0.00421513	-0.00465617	0.0130864	0.789337	0.943628	0.347823	0.54797	-7.59436	0.000783818	-1.10108	0.136863	1	ICC	Potential GV	Poor
cg11095027	0.228112	0.817014	0.0178408	6.11678	9.54876e-10	6.48684e-06	0.000428131	chr11	1297066	TOLLIP;TOLLIP;TOLLIP;TOLLIP;TOLLIP	IBD vs HC	Methylation	0.408419	0.136939	0.622833	2.38077	0.00218576	0.00451883	0.000675462	-0.0097879	0.0111388	0.597815	0.128205	0.898265	0.950993	-8.03349	0.0010944	-1.16928	0.122649	1	ICC	Methylation	Poor
cg11016847	0.0138641	0.789406	0.0175206	5.96383	2.4639e-09	1.36386e-05	0.00110472	chr11	1001652	AP2A2	IBD vs HC	Methylation	0.405302	0.133271	0.620541	2.36305	0.0023553	0.00483617	0.0138396	0.00466462	0.0230146	0.83957	2.99568	0.00351559	0.0184663	-3.71783	0.000839112	0.401685	0.655578	1	ICC	Methylation	Poor
cg02538248	0.128406	-0.757094	0.0172102	-5.77108	7.87667e-09	3.07251e-05	0.00353161	chr16	75045643	ZNRF1	IBD vs HC	Methylation	0.403741	0.131438	0.619392	2.35425	0.00244442	0.00500242	0.0041738	-0.0105236	0.0188712	0.504834	0.563984	0.574132	0.746119	-7.88146	0.00216927	-0.2555	0.399453	1	ICC	Methylation	Poor
cg05901196	0.879547	-0.684797	0.0166168	-5.31237	1.0821e-07	0.000209126	0.0485173	chr10	61664954		IBD vs HC	Methylation	0.398917	0.125783	0.615835	2.32733	0.00273874	0.00554593	-0.0178128	-0.0327243	-0.00290137	0.326348	-2.37241	0.0197472	0.0709256	-5.28336	0.00223321	1.54111	0.936645	1	ICC	Predicted GV	Poor
cg24527461	0.0800851	0.70919	0.0167696	5.47647	4.33884e-08	0.000103582	0.0194537	chr17	79419366		IBD vs HC	Methylation	0.396443	0.12289	0.614008	2.31369	0.00290132	0.00584577	0.00684167	-0.00117458	0.0148579	0.753829	1.69499	0.0934469	0.224564	-6.61334	0.000638128	-0.958119	0.170252	1	ICC	Methylation	Poor
cg12145018	0.313703	0.735842	0.0170468	5.63591	1.7414e-08	5.17074e-05	0.00780781	chr14	103912507	MARK3;MARK3	IBD vs HC	Methylation	0.395556	0.121854	0.613352	2.30883	0.00296161	0.00595583	0.00398212	-0.00488624	0.0128505	0.640815	0.89176	0.37484	0.574669	-7.64199	0.000783294	-1.12838	0.131042	1	ICC	Methylation	Poor
cg01059398	0.794501	-1.01054	0.0201392	-7.12089	1.07232e-12	5.3421e-08	4.80789e-07	chr3	172235808		IBD vs HC	Methylation	0.386673	0.111509	0.606768	2.26091	0.00362832	0.00716589	0.00705701	-0.00664157	0.0207556	0.436345	1.02311	0.308929	0.507628	-7.51625	0.0018831	-0.0635374	0.474738	1	ICC	Methylation	Poor
cg12394201	0.0158501	-0.812924	0.0177662	-6.09892	1.06788e-09	7.14626e-06	0.000478799	chr11	43942418	RP11-613D13.7;RP11-613D13.7;RP11-613D13.7;RP11-613D13.7;RP11-613D13.7;RP11-613D13.4	IBD vs HC	Methylation	0.385459	0.1101	0.605866	2.25446	0.00372885	0.00734699	0.0148285	0.0049205	0.0247364	0.585544	2.97227	0.00376931	0.0195049	-3.78216	0.000980241	0.683361	0.751955	1	ICC	Methylation	Poor
cg21066748	0.138188	0.76189	0.0172575	5.79968	6.64433e-09	2.7584e-05	0.00297907	chr19	46005805		IBD vs HC	Methylation	0.378469	0.102007	0.60066	2.21786	0.004356	0.00846318	0.0149934	0.00489869	0.025088	0.663226	2.94974	0.00402939	0.020557	-3.84368	0.00101792	0.734276	0.767679	1	ICC	Methylation	Poor
cg22768358	0.0644307	0.858305	0.018247	6.35398	2.09809e-10	2.18769e-06	9.40707e-05	chr11	113947148		IBD vs HC	Methylation	0.377597	0.101001	0.600009	2.21335	0.00444024	0.00861101	0.0045763	-0.00523351	0.0143861	0.760748	0.926469	0.356618	0.556776	-7.61041	0.000960713	-0.883131	0.18973	1	ICC	Methylation	Poor
cg03546163	0.174724	-0.984735	0.019742	-7.00849	2.40911e-12	9.81958e-08	1.08015e-06	chr6	35654363	FKBP5;FKBP5;FKBP5;FKBP5;FKBP5	IBD vs HC	Methylation	0.369661	0.0918629	0.594073	2.17289	0.00527413	0.0100674	-0.0037919	-0.0366159	0.0290321	0.459034	-0.229426	0.819045	0.908331	-8.01522	0.0108605	0.738944	0.769093	1	ICC	Predicted GV	Poor
cg12620005	0.081662	-0.725413	0.0169183	-5.57707	2.44599e-08	6.72817e-05	0.0109669	chr1	51779655		IBD vs HC	Methylation	0.364442	0.0858787	0.590156	2.14684	0.00589305	0.0111376	0.013765	0.00567852	0.0218516	0.747969	3.38059	0.00106157	0.00710172	-2.60201	0.000649545	0.225033	0.588775	1	ICC	Methylation	Poor
cg04986899	0.784636	0.684892	0.0166413	5.30919	1.10112e-07	0.000210984	0.0493703	chr16	17553784		IBD vs HC	Methylation	0.349833	0.0692355	0.579136	2.07614	0.00796605	0.0146492	-0.00247711	-0.0142888	0.00933457	0.750688	-0.416496	0.678014	0.820627	-7.95428	0.00139743	-0.782385	0.217995	1	ICC	Methylation	Poor
cg20671910	0.674845	0.707966	0.0168342	5.45653	4.85538e-08	0.000110506	0.0217697	chr1	151262619		IBD vs HC	Methylation	0.323414	0.0395271	0.55899	1.95602	0.0132951	0.0233146	-0.0113377	-0.0222459	-0.000429432	0.650927	-2.06417	0.0418065	0.12497	-5.9387	0.00119032	0.185299	0.573299	1	ICC	Methylation	Poor
cg16246188	0.235377	0.724268	0.0169097	5.5697	2.55173e-08	6.8509e-05	0.011441	chr11	113947203		IBD vs HC	Methylation	0.314541	0.0296606	0.552161	1.91775	0.0156475	0.0270136	-0.0042286	-0.0124743	0.00401711	0.880908	-1.01846	0.311119	0.509982	-7.52099	0.000675778	-1.23491	0.109999	1	ICC	Methylation	Poor
cg02650017	0.367909	-0.97309	0.0196459	-6.94252	3.85156e-12	1.07931e-07	1.7269e-06	chr17	47301614		IBD vs HC	Methylation	0.310804	0.0255217	0.549275	1.90193	0.0167366	0.0287089	-0.00475878	-0.0107887	0.00127115	0.100752	-1.56733	0.120458	0.268439	-6.81771	0.000356624	-1.85306	0.0335335	1	ICC	Methylation	Poor
cg10780778	0.721362	-0.710869	0.0168663	-5.47369	4.40762e-08	0.000103582	0.0197621	chr6	26351915		IBD vs HC	Methylation	0.310695	0.025402	0.549191	1.90147	0.0167691	0.0287586	0.0101173	-0.00803456	0.0282691	0.622325	1.10693	0.271199	0.466244	-7.42721	0.00331419	0.63765	0.73736	1	ICC	Methylation	Poor
cg23044270	0.335136	0.773352	0.0173877	5.86484	4.4956e-09	2.14432e-05	0.00201566	chr3	43659607	ANO10;ANO10;ANO10;ANO10;ANO10	IBD vs HC	Methylation	0.144751	-0.149015	0.415038	1.3385	0.165833	0.218657	0.00896371	0.00202265	0.0159048	0.777675	2.56472	0.0119388	0.0481229	-4.83373	0.000475866	-0.90264	0.184533	1	NS	Methylation	Poor
cg02003183	0.998937	0.745896	0.0171878	5.68942	1.27474e-08	4.30548e-05	0.00571544	chr14	103415882		IBD vs HC	Methylation	0.125515	-0.168116	0.398688	1.28706	0.200272	0.25717	-0.0013401	-0.0265056	0.0238254	0.238735	-0.105757	0.916005	0.959942	-8.03614	0.00637956	0.276379	0.608563	1	NS	Predicted GV	Poor
cg22069247	0.00740255	0.731352	0.0169614	5.61559	1.95887e-08	5.63004e-05	0.00878286	chr2	232393256		IBD vs HC	Methylation	0.0932898	-0.199629	0.370903	1.20578	0.266411	0.328275	0.00460568	-0.00607742	0.0152888	0.690437	0.856197	0.394106	0.593073	-7.67312	0.00114128	-0.732414	0.232885	1	NS	Methylation	Poor
